# Supplementary material for: Phytohormonal Networks Promote Differentiation of Fiber Initials on Pre-Anthesis Cotton Ovules Grown In Vitro and In Planta
Source: PLoS One. 2015 Apr 30;10(4):e0125046. doi: 10.1371/journal.pone.0125046 (PMC4415818; doi:10.1371/journal.pone.0125046)
Supplement: S1 File — (XLSX) [file pone.0125046.s002.xlsx]

## Sheet: 1 h treatment
ID	Name	Gorai ID	TAIR ID	Ratio 1h (+P/-P)	Description
175	Cotton12_CGI8_TC78474	Gorai.007G055900	AT2G14960	76.2677	gh3 protein
20581	CGI8_TC65241	Gorai.001G043900	AT4G32280	27.0761	proliferating cell nuclear antigen-like
1259	Cotton12_00888_01	Gorai.005G234200	AT2G14960	15.8679	auxin-responsive gh3-like protein
4831	Cotton12_22748_01	Gorai.004G076600	AT5G19840	12.4901	transcription factor jumonjidomain-containing protein
18130	CGI8_TC72064	Gorai.005G092200	AT1G22030	10.688	---NA---
11872	Cotton12_11151_01	Gorai.001G043900	AT4G32280	7.69855	proliferating cell nuclear antigen-like
16143	CGI8_TC62667	Gorai.010G128500	AT3G20800	6.76957	protein
20505	CGI8_TC63839	Gorai.005G097300	AT1G27600	6.12961	---NA---
2359	Cotton12_18505_01	Gorai.001G103300	AT3G07340	6.04521	bhlh transcription factor
8409	Cotton12_11109_01	Gorai.001G011100	AT2G19590	5.78948	acc oxidase
2547	Cotton12_39249_01	Gorai.001G144900	AT4G16280	5.29543	fca gamma
12031	AW587435	Gorai.003G041300	AT4G40030	5.24089	histone h3
7435	Cotton12_34165_01	Gorai.001G011100	AT2G19590	5.18136	acc oxidase
8096	Cotton12_13361_01	Gorai.012G078000	AT3G56010	4.54044	---NA---
16113	CGI8_TC62485	Gorai.009G082900	AT3G44200	4.38971	protein kinase
1395	Cotton12_CGI8_TC73520:c	Gorai.002G193600	AT2G16600	4.37088	cyclophilin
10603	Cotton12_04873_01	Gorai.011G282700	AT2G39980	4.34438	transferase family protein
9555	Cotton12_35688_01	Gorai.011G282700	AT2G39980	4.28058	transferase family protein
11431	Cotton12_21337_01	Gorai.011G130300	AT3G08850	4.27634	---NA---
14947	CGI8_DT543240	#N/A	#N/A	4.19321	protein
12060	AI054798	Gorai.002G115100	AT1G20693	4.03759	hmgb3 (high mobility group b 3)
15263	CGI8_DT563668	Gorai.007G244700	AT5G64830	4.00237	programmed cell death 2 c-terminal domain-containing protein
5297	Cotton12_35960_01	Gorai.005G117500	AT1G71250	3.86569	gdsl-motif lipase hydrolase family protein
5208	Cotton12_21593_01	Gorai.007G150000	AT4G28640	3.68915	aux iaa protein
2136	Cotton12_05478_01	Gorai.013G155400	AT4G27240	3.64321	at5g54630 mrb17_13
17922	CGI8_TC71234	Gorai.008G078400	AT5G67260	3.46875	cyclin d3-2
7512	Cotton12_24241_01	Gorai.013G251300	AT5G04590	3.35508	sulfite reductase
9707	Cotton12_24850_01	Gorai.004G220100	AT2G42450	3.24069	lipase class 3 family protein
20252	CGI8_TC79812	Gorai.007G002600	AT2G01940	3.14679	zinc finger protein
772	Cotton12_AJ458442	Gorai.009G132200	AT3G04730	3.01108	iaa7 like protein
19221	CGI8_TC76577	#N/A	#N/A	2.93998	phosphoribosylformylglycinamidine synthase
19728	CGI8_TC78135	Gorai.006G238400	AT2G32120	2.93094	heat shock protein 70
3254	Cotton12_16710_01	Gorai.009G132200	AT3G04730	2.88683	auxin-responsive protein iaa7
6318	Cotton12_13200_01	Gorai.007G111300	AT2G46660	2.88563	cytochrome p450
22384	CGI8_DT554795	Gorai.007G138200	AT1G03120	2.85531	lea protein
19846	CGI8_TC78475	Gorai.008G295000	AT5G14740	2.8442	carbonic anhydrase
9773	Cotton12_26269_01	Gorai.004G039700	AT2G44970	2.8437	---NA---
11824	Cotton12_34605_01	#N/A	#N/A	2.83823	---NA---
7462	Cotton12_24727_01	Gorai.011G086700	AT3G27020	2.8231	ysl4 (yellow stripe like 4) oligopeptide transporter
5402	Cotton12_08824_01	Gorai.009G211200	AT5G42750	2.81296	bki1 (bri1 kinase inhibitor 1) protein heterodimerization
11001	Cotton12_29973_01	#N/A	#N/A	2.79809	---NA---
20381	CGI8_TC80234	Gorai.007G022500	AT4G11680	2.78267	zinc finger (c3hc4-type ring finger) family protein
19034	CGI8_TC75953	Gorai.013G196800	AT1G08810	2.77826	myb transcription factor
2166	Cotton12_17078_01	Gorai.006G214400	AT4G17570	2.75684	gata zinc finger containing protein
4470	Cotton12_38756_01	Gorai.006G259500	AT5G49360	2.71193	beta xylosidase
18264	CGI8_TC72612	Gorai.007G276900	AT3G04730	2.69944	auxin-responsive protein iaa7
5708	Cotton12_04706_01	Gorai.006G049800	AT5G23950	2.63963	c2 domain-containing protein
19446	CGI8_TC77221	Gorai.004G129800	AT5G41950	2.63538	protein
56	Cotton12_03721_01	Gorai.012G065000	AT3G27540	2.63158	glycosyl transferase family 17 protein
15767	CGI8_TC60899	Gorai.005G025600	AT1G05530	2.60648	udp-glucose:flavonoid 7-o-glucosyltransferase
12403	BF269690	Gorai.009G248900	AT1G77300	2.60629	efs (early flowering in short days)
3346	Cotton12_06631_01	Gorai.013G167800	AT3G15410	2.60583	leucine rich repeat containing 40
3468	Cotton12_20433_01	#N/A	#N/A	2.59143	numod3 motif familyexpressed
11357	Cotton12_04237_02	Gorai.008G004600	AT4G02810	2.5695	---NA---
7961	Cotton12_35350_01	Gorai.008G145300	AT3G62820	2.5585	invertase pectin methylesterase inhibitor family protein
4892	Cotton12_41699_01	Gorai.007G231500	AT5G10530	2.53275	lectin protein
8940	Cotton12_25153_01	Gorai.002G200500	AT2G16950	2.53129	protein
243	Cotton12_CGI8_TC73800	Gorai.002G237000	AT1G52340	2.51231	short chain alcohol dehydrogenase
3389	Cotton12_15680_01	Gorai.007G150000	AT4G28640	2.51212	aux iaa protein
769	Cotton12_00282_02	Gorai.004G004900	AT3G53750	2.50699	actin
3905	Cotton12_11541_01	#N/A	#N/A	2.49206	udp-glucoronosyl udp-glucosyl transferase family protein
15045	CGI8_DT550986	Gorai.002G038300	AT1G66340	2.47448	ethylene receptor
16537	CGI8_TC64598	Gorai.003G067300	AT5G64630	2.43093	chromatin assembly factorsubunit b
470	Cotton12At4g39350.1	#N/A	#N/A	2.41402	cellulose synthase
1917	Cotton12_21049_01	Gorai.009G082800	AT2G27230	2.41334	helix-loop-helix dna-binding
3283	Cotton12_10616_01	Gorai.006G265200	AT2G47260	2.41032	wrky transcription factor
15379	CGI8_DT569356	Gorai.007G111600	AT2G46700	2.38326	cdpk-related protein kinase
2726	Cotton12_37968_01	#N/A	#N/A	2.38156	n-ethylmaleimide sensitive fusion protein
11839	Cotton12_37222_01	#N/A	#N/A	2.37484	---NA---
10754	Cotton12_12140_01	Gorai.003G029500	AT2G14820	2.37457	phototropic-responsive nph3 family protein
18448	CGI8_TC73563	Gorai.001G220900	AT2G05100	2.36515	chlorophyll a b binding protein
22248	CGI8_DT527512	#N/A	#N/A	2.32018	---NA---
10648	Cotton12_06496_01	Gorai.008G282100	AT5G62180	2.28718	cxe carboxylesterase
19771	CGI8_TC78256	Gorai.001G156600	AT2G46370	2.24325	gh3-like protein
763	Cotton12_03601_01	Gorai.009G206700	AT4G31940	2.24092	e-classgroup i
14139	CGI8_DN802815	#N/A	#N/A	2.23948	---NA---
8405	Cotton12_21217_01	Gorai.007G020000	AT5G53570	2.23397	tbc domain-containing protein
11890	Cotton12_17671_01	Gorai.003G119100	AT3G48730	2.22317	glutamate-1-semialdehyde aminotransferase
4116	Cotton12_16595_01	Gorai.007G135900	AT5G19160	2.22121	protein
15829	CGI8_TC61220	Gorai.002G006800	AT3G19000	2.21814	2og-feoxygenase family protein
9556	Cotton12_31461_01	Gorai.004G084800	AT4G03100	2.21692	rac gtpase activating protein
7510	Cotton12_33641_01	Gorai.004G258600	AT3G13610	2.21519	2og-feoxygenase family protein
15945	CGI8_TC61770	Gorai.008G294700	AT5G50000	2.21233	protein kinase
9413	Cotton12_06299_01	Gorai.009G223000	AT1G10070	2.21026	branched-chain-amino-acid aminotransferasechloroplastexpressed
11227	Cotton12_16526_01	Gorai.004G138600	AT5G52640	2.20688	heat shock protein 82
15098	CGI8_DT552632	Gorai.009G419500	AT2G37100	2.19871	protamine p1 family protein
20163	CGI8_TC79399	Gorai.011G026500	AT4G04930	2.19468	sphingolipid delta 4 desaturase
244	Cotton12_CGI8_DT049963	#N/A	#N/A	2.15562	---NA---
11899	Cotton12_09435_01	#N/A	#N/A	2.13687	---NA---
10752	Cotton12_12036_01	Gorai.009G206900	AT4G31940	2.13294	e-classgroup i
3352	Cotton12_15879_01	Gorai.006G061600	AT1G25440	2.13286	zinc finger (b-box type) family protein
675	Cotton12_00276_01	Gorai.008G285900	AT3G18490	2.13045	aspartyl protease family protein
5149	Cotton12_09948_01	Gorai.001G100100	AT4G12650	2.11976	protein
10036	Cotton12_00004_06	Gorai.002G235300	AT2G01820	2.11346	protein kinase
18798	CGI8_TC75191	Gorai.006G124900	AT4G32940	2.11012	c13 endopeptidase np1 precursor
19006	CGI8_TC75932	Gorai.009G208700	AT1G47720	2.10581	osb1 (organellar single-stranded) single-stranded dna binding
19464	CGI8_TC77364	Gorai.010G164800	AT4G18210	2.09842	protein
13072	BM359427	#N/A	#N/A	2.0901	cytosolic aldehyde dehydrogenase
22441	CGI8_DT560203	#N/A	#N/A	2.07383	---NA---
6683	Cotton12_40155_01	Gorai.009G005900	AT3G21240	2.05896	cinnamyl alcohol dehydrogenase
1823	Cotton12_03262_01	Gorai.012G166500	AT1G58100	2.05793	tcp family transcription
7460	Cotton12_28834_01	Gorai.009G027900	AT3G16490	2.05532	iqd26 (iq-domain 26) calmodulin binding
12762	BG445477	#N/A	#N/A	2.04089	lipid transfer protein
588	Cotton12_CGI8_TC61850	Gorai.009G416700	AT5G03280	2.01637	ethylene signaling protein
9347	Cotton12_10471_01	Gorai.006G178600	AT3G09270	2.01298	glutathione s-transferase
19222	CGI8_TC76581	Gorai.005G135900	AT3G62270	2.00825	anion exchange protein
3357	Cotton12_08080_01	Gorai.007G277000	AT5G43700	2.00704	at1g04240
1826	Cotton12_06501_01	Gorai.011G241600	AT2G37060	2.00062	ccaat-binding transcription factor subunit
3253	Cotton12_15278_01	Gorai.008G064800	AT5G66330	2.0001	leucine-rich repeat disease resistance protein
11400	Cotton12_37483_01	Gorai.008G104800	AT4G39720	0.499379	---NA---
5595	Cotton12_09173_01	Gorai.001G096000	AT3G21630	0.497582	receptor kinase 3
15819	CGI8_TC61031	Gorai.010G161400	AT4G18810	0.49748	nadh:ubiquinone oxidoreductase complex i intermediate-associated protein 30
9385	Cotton12_40757_01	Gorai.007G276000	AT1G08610	0.495296	pentatricopeptiderepeat-containing protein
16535	CGI8_TC64595	Gorai.011G114700	AT2G22140	0.491142	---NA---
22573	CGI8_DT571813	#N/A	#N/A	0.490425	---NA---
1885	Cotton12_00001_057	Gorai.012G014500	AT2G40620	0.489027	bzip transcription factor
13166	CGI8_AI055450	Gorai.005G207600	AT4G03230	0.487116	---NA---
1655	Cotton12_CGI8_TC73953	Gorai.009G280800	AT1G78240	0.48511	dehydration-responsive
19582	CGI8_TC77707	Gorai.006G084000	AT4G38830	0.484535	receptor-like serine-threonine protein kinase
15112	CGI8_DT555006	Gorai.006G046300	AT5G52030	0.483435	at5g52030 msg15_11
8989	Cotton12_08179_01	Gorai.008G195500	AT5G61340	0.481006	---NA---
10785	Cotton12_08591_01	Gorai.006G255000	AT1G48520	0.478669	aspartyl glutamyl-trna amidotransferase subunit b
11968	Cotton12_25071_01	Gorai.001G195000	AT2G32900	0.471286	zw10 protein
1224	Cotton12_CGI8_TC69500	Gorai.005G095400	AT5G65430	0.470472	14-3-3 protein
1817	Cotton12_03717_01	#N/A	#N/A	0.464024	mads-box protein
14083	CGI8_DN800018	Gorai.004G128000	AT1G33055	0.458093	---NA---
12871		#N/A	#N/A	0.452885
6369	Cotton12_30140_01	#N/A	#N/A	0.450207	coronatine-insensitive 1
16763	CGI8_TC65750	Gorai.009G272400	AT1G19530	0.448218	---NA---
20314	CGI8_TC80069	Gorai.012G173600	AT1G13130	0.447683	glycosyl hydrolase family 5 protein cellulase family protein
880	Cotton12_CGI8_TC75366	Gorai.004G255200	AT5G17520	0.444427	protein
22683	CGI8_TC69469	Gorai.011G278900	AT1G07070	0.441185	ribosomal protein l35a
14285	CGI8_DR454176	#N/A	#N/A	0.440927	est gb
4621	Cotton12_34177_01	Gorai.011G077800	AT1G80440	0.436043	kelch repeat-containing f-box-like
16233	CGI8_TC63080	Gorai.005G225600	AT5G09550	0.435963	gdp dissociation inhibitor
2502	Cotton12_10015_01	Gorai.012G110300	AT3G09210	0.432915	at3g09210 f3l24_8
18614	CGI8_TC74582	Gorai.013G202100	AT3G04940	0.429781	cysteine synthase
11586	Cotton12_40078_01	#N/A	#N/A	0.425841	---NA---
85	Cotton12_CGI8_CO127262:a	Gorai.005G190000	#N/A	0.414855	at1g68530 t26j14_10
16313	CGI8_TC63483	Gorai.008G052400	AT1G30820	0.412133	ctp synthase
1148	Cotton12_CGI8_TC66548	Gorai.012G181800	AT1G23190	0.409672	cytoplasmic(glucose phosphomutase)
3923	Cotton12_00901_01	Gorai.007G201800	AT4G36520	0.40806	auxilin-like protein
22246	CGI8_DT527505	#N/A	#N/A	0.399181	---NA---
18587	CGI8_TC74456	Gorai.004G169100	AT1G01550	0.3971	---NA---
15414	CGI8_DT569817	Gorai.005G244600	AT4G25730	0.393146	protein
19368	CGI8_TC77058	Gorai.009G391500	AT3G58070	0.392822	zinc finger protein
11303	Cotton12_24365_01	#N/A	#N/A	0.390265	---NA---
6877	Cotton12_02296_01	#N/A	#N/A	0.386125	---NA---
760	Cotton12_CGI8_TC74339	Gorai.008G026800	AT2G15890	0.380018	mee14 (maternal effect embryo arrest 14)
15174	CGI8_DT557095	#N/A	#N/A	0.376682	protein kinase family protein
6314	Cotton12_04578_01	Gorai.002G129400	AT1G75100	0.368881	auxilin-like protein
4706	Cotton12_13017_01	Gorai.010G161800	AT5G45700	0.367635	nli interacting factorfamily protein
17086	CGI8_TC67970	Gorai.002G249700	AT5G03040	0.367519	sf16 protein
2093	Cotton12_15100_01	Gorai.003G179800	AT5G45420	0.362652	myb family transcription factor
7863	Cotton12_02045_01	Gorai.010G042400	AT1G78110	0.360814	ac073942_4contains a weak similarity to elg protein from homo sapiens gi
7965	Cotton12_23145_01	Gorai.009G162900	AT1G06330	0.32924	copper-binding family protein
4971	Cotton12_36344_01	Gorai.006G149500	AT2G01820	0.326792	receptor-like protein kinase
3883	Cotton12_13359_01	Gorai.002G015300	AT3G26410	0.32533	trna methyltransferase 11 homolog
6616	Cotton12_15935_01	Gorai.005G205700	AT4G10265	0.319297	probable wound-induced protein
3947	Cotton12_13678_01	Gorai.002G132100	AT1G45474	0.317499	light-harvesting chlorophyll-a b protein of photosystem i
11918	Cotton12_39704_01	#N/A	#N/A	0.296404	ac068924_29non-ltr retroelement reverse transcriptase
11305	Cotton12_10468_02	#N/A	#N/A	0.291927	---NA---
17456	CGI8_TC69338	Gorai.013G047000	AT4G34220	0.289544	receptor-like protein kinase
17187	CGI8_TC68283	Gorai.013G235800	AT5G20270	0.271785	protein
21022	CGI8_TC78739	Gorai.013G006200	#N/A	0.269522	dna binding
6436	Cotton12_04117_01	Gorai.010G060600	AT5G20260	0.262447	exostosin family protein
5927	Cotton12_31261_01	Gorai.007G171400	AT4G15417	0.257747	ufd1 like protein
11577	Cotton12_37047_01	#N/A	#N/A	0.227223	---NA---
9676	Cotton12_17653_01	Gorai.004G116000	AT5G52960	0.20068	---NA---
14160	CGI8_DN818046	Gorai.001G222500	AT5G47650	0.200226	growth factor like protein
11240	Cotton12_41296_01	Gorai.009G140500	AT3G13690	0.197961	---NA---
22290	CGI8_DT544782	Gorai.006G143900	AT3G12020	0.195758	kinesin motor
11465	Cotton12_19772_02	Gorai.003G036100	#N/A	0.190256	---NA---
1476	Cotton12_00088_01	Gorai.011G279400	AT3G55800	0.163596	chloroplast sedoheptulose--bisphosphatase
8972	Cotton12_03560_01	Gorai.004G193700	AT5G47180	0.159464	vesicle-associated membrane family protein vamp family protein
8871	Cotton12_39570_01	Gorai.011G065300	AT3G13750	0.145577	beta-galactosidase
22528	CGI8_DT568548	Gorai.004G127800	AT1G10390	0.139678	---NA---
18319	CGI8_TC72748	#N/A	#N/A	0.139333	disease resistance protein
4841	Cotton12_09414_01	Gorai.002G100600	AT5G55830	0.090687	receptor like protein kinase
19787	CGI8_TC78301	Gorai.008G103600	AT4G39830	0.080326	l-ascorbate oxidase
9486	Cotton12_08493_01	Gorai.004G162900	AT2G45270	0.059354	o-sialoglycoprotein endopeptidase

## Sheet: 3 h treatment
ID	Name	Gorai ID	TAIR ID	Ratio 3h (+P/-P)	Description
175	Cotton12_CGI8_TC78474	Gorai.007G055900	AT2G14960	490.324	gh3 protein
20581	CGI8_TC65241	Gorai.001G043900	AT4G32280	451.713	proliferating cell nuclear antigen-like
21279	CGI8_DT048841	#N/A	#N/A	76.3571	---NA---
18130	CGI8_TC72064	Gorai.005G092200	AT1G22030	48.7248	---NA---
1259	Cotton12_00888_01	Gorai.005G234200	AT2G14960	44.5298	auxin-responsive gh3-like protein
2136	Cotton12_05478_01	Gorai.013G155400	AT4G27240	38.8911	at5g54630 mrb17_13
7711	Cotton12_33188_01	Gorai.003G103400	AT1G73880	38.0549	mee40 (maternal effect embryo arrest 40)
19507	CGI8_TC77512	#N/A	#N/A	29.896	cell division proteinchloroplast homolog precursor
11872	Cotton12_11151_01	Gorai.001G043900	AT4G32280	25.1285	proliferating cell nuclear antigen-like
20252	CGI8_TC79812	Gorai.007G002600	AT2G01940	21.2707	zinc finger protein
8083	Cotton12_12845_01	Gorai.003G183500	AT1G07750	16.4134	legumin-like protein
9555	Cotton12_35688_01	Gorai.011G282700	AT2G39980	15.4727	transferase family protein
3973	Cotton12_27913_01	Gorai.003G119400	AT5G50790	13.7531	3-like protein
10603	Cotton12_04873_01	Gorai.011G282700	AT2G39980	13.4534	transferase family protein
9486	Cotton12_08493_01	Gorai.004G162900	AT2G45270	12.5386	o-sialoglycoprotein endopeptidase
11539	Cotton12_04253_01	Gorai.007G168600	#N/A	12.3677	---NA---
12192	AI731164	#N/A	#N/A	10.5105	---NA---
1826	Cotton12_06501_01	Gorai.011G241600	AT2G37060	10.3821	ccaat-binding transcription factor subunit
8924	Cotton12_38562_01	Gorai.007G055900	AT2G14960	10.2914	auxin-responsive gh3-like protein
16233	CGI8_TC63080	Gorai.005G225600	AT5G09550	9.72863	gdp dissociation inhibitor
8871	Cotton12_39570_01	Gorai.011G065300	AT3G13750	8.96847	beta-galactosidase
286	Cotton12_CGI8_TC59660	Gorai.009G072100	AT3G20820	8.48665	leucine rich repeat protein
6339	Cotton12_16170_01	Gorai.001G154000	AT2G46520	8.11873	cellular apoptosis susceptibility protein
11114	Cotton12_04456_01	Gorai.011G273400	AT5G02020	7.91545	at5g02020 t7h20_70
22766	CGI8_TC74577	Gorai.004G096900	AT5G24710	7.73698	wd-40 repeat family
18132	CGI8_TC72070	Gorai.009G072200	AT3G20830	7.26508	protein kinase family protein
11824	Cotton12_34605_01	#N/A	#N/A	6.97789	---NA---
5809	Cotton12_23471_01	Gorai.001G000400	AT4G31350	6.74932	protein
4482	Cotton12_34086_01	#N/A	#N/A	6.50454	malatemitochondrial precursor
15098	CGI8_DT552632	Gorai.009G419500	AT2G37100	6.18525	protamine p1 family protein
244	Cotton12_CGI8_DT049963	#N/A	#N/A	6.12006	---NA---
1012	Cotton12_CGI8_TC74955	#N/A	#N/A	5.63957	---NA---
6318	Cotton12_13200_01	Gorai.007G111300	AT2G46660	5.57604	cytochrome p450
12392	AY082386	#N/A	#N/A	5.52281	---NA---
5917	Cotton12_27422_01	Gorai.011G281400	AT2G02990	5.32561	at1g07080 f10k1_15
6386	Cotton12_09664_01	Gorai.012G001300	AT5G24580	5.28519	copper-binding family protein
11918	Cotton12_39704_01	#N/A	#N/A	5.28062	ac068924_29non-ltr retroelement reverse transcriptase
2547	Cotton12_39249_01	Gorai.001G144900	AT4G16280	4.98077	fca gamma
18082	CGI8_TC71918	Gorai.005G108800	ATCG00630	4.53374	photosystem i subunit ix
15050	CGI8_DT550160	#N/A	#N/A	4.43924	---NA---
22573	CGI8_DT571813	#N/A	#N/A	4.41664	---NA---
11916	Cotton12_33350_01	Gorai.N006300	#N/A	4.32699	rhodanese family
19034	CGI8_TC75953	Gorai.013G196800	AT1G08810	4.26374	myb transcription factor
15153	CGI8_DT556348	Gorai.005G183000	AT1G60200	4.25124	rna-binding region rnp-1 and splicing factor pwi family member protein
5225	Cotton12_00717_02	Gorai.001G252100	AT2G31270	4.24488	atcdt1a cdt1 cdt1a (arabidopsis homolog of yeast cdt1 a) cyclin-dependent protein kinase protein binding
1935	Cotton12_02899_01	Gorai.003G089200	AT3G57670	4.1856	zinc finger-like protein
9165	Cotton12_01023_02	Gorai.012G153300	AT2G21140	4.13633	extensin-like protein
12692	BF275641	Gorai.012G061800	AT5G14750	4.11836	myb transcription factor
16313	CGI8_TC63483	Gorai.008G052400	AT1G30820	3.93971	ctp synthase
20609	CGI8_TC65720	Gorai.009G402900	AT1G27700	3.89323	---NA---
2945	Cotton12_39770_01	Gorai.007G280400	AT4G14465	3.89247	at-hook dna-binding protein
13377	CGI8_BQ401567	#N/A	#N/A	3.83916	argonaute9 protein
345	Cotton12_CD485620	Gorai.009G293500	AT2G40610	3.82994	alpha-expansin 2
3254	Cotton12_16710_01	Gorai.009G132200	AT3G04730	3.82618	auxin-responsive protein iaa7
11804	Cotton12_00289_01	Gorai.011G169000	AT3G22380	3.76769	tic (time for coffee)
20311	CGI8_TC79997	Gorai.013G035800	AT4G39210	3.71651	adp-glucose pyrophosphorylase large subunit
2296	Cotton12_13233_01	Gorai.009G231400	AT5G50010	3.69826	transcription factor transcription regulator
3905	Cotton12_11541_01	#N/A	#N/A	3.67228	udp-glucoronosyl udp-glucosyl transferase family protein
18507	CGI8_TC73782	Gorai.008G263900	AT5G24580	3.62868	copper-binding family protein
4341	Cotton12_02279_01	Gorai.008G209000	AT5G50790	3.62656	3-like protein
15715	CGI8_TC60610	Gorai.007G103200	AT3G61510	3.61492	1-aminocyclopropane-1-carboxylate synthase
18848	CGI8_TC75379	Gorai.005G178500	AT3G26570	3.57278	phosphate permease
20313	CGI8_TC80046	Gorai.008G126300	AT4G27810	3.57159	mee47 (maternal effect embryo arrest 47) transcription factor
20659	CGI8_TC68127	#N/A	#N/A	3.55433	---NA---
772	Cotton12_AJ458442	Gorai.009G132200	AT3G04730	3.5501	iaa7 like protein
11920	Cotton12_26031_01	Gorai.007G368600	AT3G20898	3.53789	---NA---
10754	Cotton12_12140_01	Gorai.003G029500	AT2G14820	3.5106	phototropic-responsive nph3 family protein
17968	CGI8_TC71426	Gorai.006G114600	AT2G27260	3.49493	---NA---
18264	CGI8_TC72612	Gorai.007G276900	AT3G04730	3.48123	auxin-responsive protein iaa7
11899	Cotton12_09435_01	#N/A	#N/A	3.47709	---NA---
8349	Cotton12_04857_01	Gorai.007G310400	AT3G13120	3.44375	ribosomal protein s10
320	Cotton12_GHI459156	Gorai.009G275100	AT4G37260	3.40986	myb-related protein
8933	Cotton12_04018_01	Gorai.012G090800	AT2G40435	3.39946	transcription regulator
7797	Cotton12_19698_01	Gorai.002G145600	AT5G04670	3.35861	---NA---
21087	CGI8_TC80005	#N/A	#N/A	3.32245	---NA---
19621	CGI8_TC77835	Gorai.003G142800	AT2G28320	3.26785	protein
3283	Cotton12_10616_01	Gorai.006G265200	AT2G47260	3.25523	wrky transcription factor
3897	Cotton12_20668_01	Gorai.008G222600	AT2G45550	3.20087	ripening-related p-450 enzyme
14072	CGI8_DN758667	Gorai.002G239800	AT3G10120	3.17427	---NA---
4584	Cotton12_08766_01	Gorai.006G170900	AT2G29150	3.12597	short chain alcohol dehydrogenase
1817	Cotton12_03717_01	#N/A	#N/A	3.11723	mads-box protein
14031	CGI8_CO496317	Gorai.009G232400	AT1G28220	3.09177	purine permease
10572	Cotton12_13527_01	Gorai.002G111100	AT3G12710	3.05683	methyladenine glycosylase family protein
22635	CGI8_BE054645	#N/A	#N/A	3.04794	---NA---
13166	CGI8_AI055450	Gorai.005G207600	AT4G03230	3.02578	---NA---
4116	Cotton12_16595_01	Gorai.007G135900	AT5G19160	3.01381	protein
16797	CGI8_TC65950	Gorai.011G037600	AT1G29270	2.97989	---NA---
4785	Cotton12_21943_01	Gorai.007G173100	AT1G05300	2.96358	zinc transporter protein zip1
3950	Cotton12_10164_01	#N/A	#N/A	2.91364	nadh dehydrogenase subunit 4l
4904	Cotton12_03252_01	#N/A	#N/A	2.90453	pleckstrin homologydomain-containing
21450	CGI8_DT050799	#N/A	#N/A	2.90341	---NA---
10954	Cotton12_34278_01	Gorai.009G160400	AT1G06410	2.90223	---NA---
1823	Cotton12_03262_01	Gorai.012G166500	AT1G58100	2.89276	tcp family transcription
10436	Cotton12_21362_01	#N/A	#N/A	2.88532	patched family protein
17289	CGI8_TC68739	Gorai.008G096300	AT5G10240	2.85402	asparagine synthetase
11646	Cotton12_17381_01	Gorai.010G079700	AT4G26260	2.83474	myo-inositol oxygenase
21913	CGI8_DT461879	Gorai.013G231100	AT4G13395	2.81887	---NA---
20417	CGI8_TC61377	Gorai.004G291000	AT4G31985	2.81058	60s ribosomal protein l39
17398	CGI8_TC69176	Gorai.008G062300	AT4G38660	2.80081	thaumatin-like protein
4006	Cotton12_21576_01	Gorai.009G344400	AT1G60010	2.78642	aad14477 ests gb
5249	Cotton12_01077_02	Gorai.006G061400	AT1G49140	2.75942	nadh-ubiquinone oxidoreductase-related
1836	Cotton12_12029_01	Gorai.004G063200	AT5G41920	2.73155	scarecrow1 protein
19631	CGI8_TC77881	Gorai.005G181400	AT1G60590	2.72603	at1g60590 f8a5_12
11069	Cotton12_41733_01	Gorai.001G168300	#N/A	2.72349	---NA---
13581	CGI8_CO077972	Gorai.008G176700	AT1G13740	2.70856	---NA---
13455	CGI8_CA993268	Gorai.013G230200	AT4G12140	2.66593	---NA---
5208	Cotton12_21593_01	Gorai.007G150000	AT4G28640	2.65473	aux iaa protein
14413	CGI8_DR457200	Gorai.007G020200	AT5G42010	2.62536	wd-40 repeat family protein
11586	Cotton12_40078_01	#N/A	#N/A	2.61779	---NA---
20571	CGI8_TC64720	#N/A	#N/A	2.61386	---NA---
6850	Cotton12_40049_01	Gorai.004G188800	AT4G17030	2.61242	expansin-like protein
13901	CGI8_CO118537	Gorai.002G028200	AT4G15780	2.60964	vesicle-associated membranesynaptobrevin 7b
3389	Cotton12_15680_01	Gorai.007G150000	AT4G28640	2.58372	aux iaa protein
22429	CGI8_DT558546	Gorai.010G105100	AT5G25880	2.55041	---NA---
13775	CGI8_CO108935	Gorai.004G273100	AT4G30410	2.54804	transcription factor
8660	Cotton12_35525_01	#N/A	#N/A	2.53912	glutathione s-transferase gst 18
4101	Cotton12_26427_01	Gorai.004G147500	AT3G62100	2.51011	aux iaa protein
11839	Cotton12_37222_01	#N/A	#N/A	2.48138	---NA---
2901	Cotton12_22429_01	Gorai.011G037500	AT1G29280	2.48003	wrky transcription factor
9707	Cotton12_24850_01	Gorai.004G220100	AT2G42450	2.47938	lipase class 3 family protein
14299	CGI8_DR454882	Gorai.009G391700	AT2G01450	2.47358	disease resistance-responsive family protein
6314	Cotton12_04578_01	Gorai.002G129400	AT1G75100	2.45864	auxilin-like protein
7510	Cotton12_33641_01	Gorai.004G258600	AT3G13610	2.42835	2og-feoxygenase family protein
22290	CGI8_DT544782	Gorai.006G143900	AT3G12020	2.42235	kinesin motor
13145	Cotton12_CGI8_TC59761	Gorai.009G037300	AT5G20740	2.42213	invertase pectin methylesterase inhibitor family protein
21369	CGI8_DT049718	#N/A	#N/A	2.41742	---NA---
7965	Cotton12_23145_01	Gorai.009G162900	AT1G06330	2.40679	copper-binding family protein
17005	CGI8_TC67588	Gorai.005G235200	AT2G15290	2.40075	protein
15136	CGI8_DT555908	#N/A	#N/A	2.39817	ribosome-associated protein p40
3971	Cotton12_07409_01	Gorai.009G196000	AT1G75590	2.39767	auxin-responsive family protein
10838	Cotton12_03970_01	Gorai.001G148700	AT3G62040	2.3937	---NA---
21022	CGI8_TC78739	Gorai.013G006200	#N/A	2.3937	dna binding
12985	BM356398	Gorai.009G167000	AT1G28400	2.39302	5 start site is
8786	Cotton12_06674_01	Gorai.009G248500	AT3G24590	2.39229	chloroplast thylakoidal processing peptidase
9545	Cotton12_21587_02	Gorai.013G035800	AT4G39210	2.39209	adp-glucose pyrophosphorylase large subunit
2790	Cotton12_31801_01	Gorai.009G068800	AT2G24490	2.37795	replication protein a2
19566	CGI8_TC77593	#N/A	#N/A	2.3736	12-oxophytodienoate reductase opr2
2979	Cotton12_28220_01	Gorai.008G256800	AT4G24060	2.36006	dof zinc finger protein
18134	CGI8_TC72072	Gorai.004G002500	AT3G46850	2.35345	subtilase family protein
10648	Cotton12_06496_01	Gorai.008G282100	AT5G62180	2.35069	cxe carboxylesterase
20381	CGI8_TC80234	Gorai.007G022500	AT4G11680	2.33911	zinc finger (c3hc4-type ring finger) family protein
14118	CGI8_DN801333	Gorai.009G039400	AT5G20885	2.33739	at5g20880 f22d1_50
3668	Cotton12_28319_01	Gorai.010G053200	AT5G11310	2.32471	pentatricopeptiderepeat-containing protein
3326	Cotton12_15995_01	Gorai.012G136100	AT5G23400	2.32394	disease resistance family protein lrr family protein
15760	CGI8_TC60864	Gorai.008G057100	AT3G18280	2.3183	lipid transfer protein
11613	Cotton12_37088_01	Gorai.009G413500	AT1G08080	2.31632	carbonic anhydrase family protein
8989	Cotton12_08179_01	Gorai.008G195500	AT5G61340	2.31269	---NA---
3349	Cotton12_04139_01	Gorai.002G247500	AT4G08850	2.3111	---NA---
3908	Cotton12_30959_01	#N/A	#N/A	2.28966	af145386_1hypersensitive reaction associated ca2+-binding protein
2121	Cotton12_19327_01	Gorai.006G260300	AT3G16770	2.28957	ap2 domain containing protein
9955	Cotton12_13682_01	Gorai.008G265000	AT5G24530	2.28859	2og-fe oxygenase familyexpressed
4067	Cotton12_10237_01	Gorai.008G195500	AT5G61340	2.28739	---NA---
13881	CGI8_CO118182	Gorai.002G111100	AT3G12710	2.28665	methyladenine glycosylase family protein
5622	Cotton12_39241_01	Gorai.009G022400	AT2G26910	2.26937	atpdr4 pdr4 (pleiotropic drug resistance 4)coupled to transmembrane movement of substances
605	Cotton12_00520_01	Gorai.008G272000	AT5G24090	2.26914	acidic endochitinase
2873	Cotton12_07020_01	Gorai.012G101600	AT2G37510	2.25021	rna-binding protein
21295	CGI8_DT048746	#N/A	#N/A	2.21333	---NA---
20401	CGI8_TC60155	#N/A	#N/A	2.20778	---NA---
8409	Cotton12_11109_01	Gorai.001G011100	AT2G19590	2.20062	acc oxidase
10118	Cotton12_05530_01	Gorai.010G178900	AT1G11600	2.20001	cytochrome p450
98	Cotton12_00940_02	Gorai.013G231200	AT1G08510	2.18231	acyl acp-thioesterase
10036	Cotton12_00004_06	Gorai.002G235300	AT2G01820	2.1778	protein kinase
19194	CGI8_TC76487	Gorai.009G160500	AT1G29290	2.17594	---NA---
20540	CGI8_TC64232	Gorai.007G187500	AT5G37630	2.17417	---NA---
19361	CGI8_TC77037	Gorai.006G170900	AT2G29150	2.169	trnh_datsttropinone reductase homolog
2019	Cotton12_13986_01	Gorai.013G034600	AT4G34610	2.15719	associated with hox familyexpressed
2093	Cotton12_15100_01	Gorai.003G179800	AT5G45420	2.14509	myb family transcription factor
16384	CGI8_TC63846	Gorai.011G212100	AT3G58040	2.13635	seven in absentiafamily protein
21907	CGI8_DT461826	Gorai.011G013400	#N/A	2.13481	---NA---
8669	Cotton12_08190_01	Gorai.002G177600	AT1G70830	2.12603	major latex-like protein
15787	CGI8_TC60987	Gorai.008G230100	AT4G17090	2.12046	protein
8374	Cotton12_33088_01	Gorai.010G000900	AT1G20430	2.11705	---NA---
5	Cotton12_11706_01	Gorai.009G388900	AT3G15353	2.11699	metallothionein-like protein
5420	Cotton12_33517_01	Gorai.004G137700	AT5G41560	2.11477	---NA---
14549	CGI8_DR459469	Gorai.002G138600	AT3G23830	2.11166	glycine-rich rna binding
16089	CGI8_TC62388	Gorai.003G003500	AT3G51430	2.10981	mucin-like protein
329	Cotton12_CGI8_TC59253	Gorai.007G068800	AT5G13870	2.10837	xyloglucan endotransglycosylase
16813	CGI8_TC66015	Gorai.010G192000	AT5G13460	2.10395	protein
22460	CGI8_DT560660	Gorai.009G401900	AT3G12810	2.10256	---NA---
17806	CGI8_TC70842	Gorai.011G273400	AT5G02020	2.10003	---NA---
12880	BG446970	Gorai.009G182800	AT2G32300	2.09611	small blue copper protein bcp1
15945	CGI8_TC61770	Gorai.008G294700	AT5G50000	2.09338	protein kinase
3357	Cotton12_08080_01	Gorai.007G277000	AT5G43700	2.07581	at1g04240
9401	Cotton12_31107_01	Gorai.002G058200	AT1G80410	2.06145	reversibly glycosylated polypeptide
19333	CGI8_TC76939	Gorai.002G230100	AT3G52105	2.05308	---NA---
22237	CGI8_DT527412	#N/A	#N/A	2.04207	---NA---
22680	CGI8_TC74247	Gorai.013G236000	AT5G34850	2.04128	acid phosphatase
20393	CGI8_TC59390	Gorai.010G132100	AT4G09800	2.03905	pointed first leaf
4295	Cotton12_03175_01	Gorai.013G238700	AT1G52820	2.03867	2-oxoglutarate-dependent dioxygenase
21682	CGI8_DT053356	#N/A	#N/A	2.03099	---NA---
16521	CGI8_TC64510	Gorai.009G200300	AT1G75350	2.02773	ribosomal protein l31
20317	CGI8_TC80077	#N/A	#N/A	2.02522	nadh-plastoquinone oxidoreductase subunit 2
11689	Cotton12_01786_01	Gorai.010G024900	AT5G01075	2.02055	---NA---
12924	BG447373	Gorai.006G106100	AT3G11170	2.02012	omega-3 fatty acid desaturase
5150	Cotton12_16230_01	Gorai.001G099900	ATCG00670	2.02002	atp-dependent protease proteolytic subunit
3816	Cotton12_13030_01	Gorai.011G100100	AT3G51040	2.01974	rth (rte1-homolog)
3686	Cotton12_14179_01	Gorai.005G261100	AT1G60870	2.01424	mee9 (maternal effect embryo arrest 9)
11179	Cotton12_12481_01	#N/A	#N/A	2.00771	reverse rna-dependent dna
3275	Cotton12_13340_01	Gorai.009G197000	AT1G75540	1.99899	zinc finger protein
18173	CGI8_TC72121	Gorai.005G128700	AT2G43280	1.9988	far-red impaired responsive family protein far1 family protein
3570	Cotton12_18619_01	Gorai.007G233900	AT2G22475	1.99689	fh protein interacting protein fip1
11227	Cotton12_16526_01	Gorai.004G138600	AT5G52640	1.99686	heat shock protein 82
12824	BG445970	Gorai.001G214800	AT1G62300	1.99619	dna-binding wrky
15779	CGI8_TC60956	Gorai.008G006300	AT2G48020	0.503912	sugar transporter
3407	Cotton12_14534_01	Gorai.004G288300	AT2G19810	0.503167	ccch-type zinc finger protein
1280	Cotton12_01885_01	Gorai.001G158900	AT3G61490	0.502895	glycoside hydrolase family 28 protein polygalacturonasefamily protein
855	Cotton12_CD486506	Gorai.010G155600	AT1G28330	0.501904	auxin-repressed protein
1650	Cotton12_00200_03	Gorai.008G026800	AT2G15890	0.501717	mee14 (maternal effect embryo arrest 14)
2815	Cotton12_06287_01	Gorai.002G141400	AT4G09040	0.501117	protein
3018	Cotton12_35068_01	Gorai.008G165600	AT1G27320	0.500927	histidine kinase 2
334	Cotton12_CGI8_TC59908	Gorai.011G269100	AT2G39770	0.499992	gdp-mannose pyrophosphorylase
19700	CGI8_TC78020	Gorai.007G366800	AT5G04820	0.498594	uncharacterized plant-specific domain tigr01568 familyexpressed
19771	CGI8_TC78256	Gorai.001G156600	AT2G46370	0.49603	gh3-like protein
6948	Cotton12_16841_01	Gorai.003G177800	AT3G01680	0.495232	---NA---
19618	CGI8_TC77826	Gorai.010G022200	AT4G06536	0.494109	---NA---
18772	CGI8_TC75101	Gorai.006G261300	AT3G06850	0.493965	dihydrolipoamide branched chain transacylase e2
8328	Cotton12_02048_01	Gorai.010G034800	AT5G60930	0.493032	kinesin-like protein
6648	Cotton12_07674_01	Gorai.012G003700	AT5G53150	0.492586	heat shock protein binding unfolded protein binding
11663	Cotton12_22822_01	Gorai.001G033600	AT4G32330	0.491589	---NA---
11736	Cotton12_21414_01	Gorai.008G161300	AT1G67850	0.490704	lysine ketoglutarate reductase trans-splicing related 1
14545	CGI8_DR459904	Gorai.010G028100	AT4G37750	0.49051	ovule development protein aintegumenta
10923	Cotton12_32472_01	Gorai.005G120000	AT1G10320	0.49008	---NA---
2610	Cotton12_21370_02	Gorai.009G328600	AT4G17720	0.489826	rna recognition motif-containing protein
10537	Cotton12_05200_01	Gorai.003G021700	AT2G26560	0.488911	latex allergen
3196	Cotton12_13031_01	Gorai.010G219200	AT3G56400	0.48873	transcription factor
17085	CGI8_TC67965	Gorai.011G239500	AT3G54820	0.488376	plasma membrane intrinsic protein
1591	Cotton12_12342_01	Gorai.007G345500	AT1G08630	0.487984	threonine aldolase
1568	Cotton12_CGI8_TC73759	Gorai.001G257000	AT3G28715	0.487975	vacuolar atpase subunit dva41
2355	Cotton12_29816_01	Gorai.008G123200	AT2G46270	0.484316	g-box binding factor
12543	BF272980	Gorai.005G216500	AT4G35310	0.484312	calmodulin-domain protein kinase cdpk isoform 5
17268	CGI8_TC68697	Gorai.003G112800	AT3G19930	0.484106	hexose carrier proteinexpressed
6513	Cotton12_01404_01	Gorai.005G100700	AT5G10600	0.483676	cytochrome p450-like protein
15612	CGI8_TC59940	Gorai.007G351600	AT3G56680	0.482891	single-stranded nucleic acid binding r3h protein
11075	Cotton12_21060_01	Gorai.012G148500	AT3G19540	0.482612	at3g19540 t31j18_4
10402	Cotton12_00720_01	Gorai.010G215500	AT5G09970	0.482338	cytochrome p450
2211	Cotton12_21606_02	Gorai.006G131700	AT1G34370	0.48174	c2-h2 zinc finger protein
3402	Cotton12_02012_01	Gorai.004G227800	AT3G20770	0.481696	ein3-like protein
16498	CGI8_TC64426	Gorai.005G263200	AT4G34370	0.481247	zinc finger
14930	CGI8_DT465176	Gorai.010G086000	AT3G53260	0.479613	phenylalanine ammonia lyase
19832	CGI8_TC78371	Gorai.006G127900	AT1G51405	0.479068	ac024261_5cinnamyl alcohol 82967-79323
6900	Cotton12_20638_01	Gorai.007G040400	AT5G60850	0.478928	at5g60850 mae1_100
19166	CGI8_TC76409	Gorai.012G154100	AT2G16500	0.478828	arginine decarboxylase
7556	Cotton12_22798_01	Gorai.008G161500	AT3G26320	0.478336	cytochrome p450
20267	CGI8_TC79923	Gorai.006G091900	AT5G45110	0.47788	nim1-like protein 1
6487	Cotton12_17469_01	Gorai.008G287700	AT3G18280	0.477879	lipid transfer protein
8800	Cotton12_19719_01	Gorai.002G246400	AT2G36840	0.477651	protein
3532	Cotton12_34624_01	Gorai.007G037500	AT3G47550	0.476763	zinc finger (c3hc4-type ring finger) family protein
19547	CGI8_TC77604	Gorai.006G167900	AT2G42760	0.47674	---NA---
18962	CGI8_TC75720	Gorai.008G190200	AT5G62680	0.476496	proton-dependent oligopeptide transportfamily protein
1697	Cotton12_03483_01	Gorai.011G069500	AT1G14520	0.474928	myo-inositol oxygenase
20130	CGI8_TC79353	Gorai.013G241700	AT1G53645	0.474653	---NA---
12129	AI730171	Gorai.005G234900	AT4G37260	0.474486	r2r3-myb transcription factor
20011	CGI8_TC79026	Gorai.012G039700	AT3G59040	0.474387	protein
945	Cotton12_00054_01	Gorai.001G266600	AT5G14450	0.472636	gdsl-motif lipase hydrolase family protein
11647	Cotton12_06396_01	Gorai.009G099000	AT1G07570	0.472495	protein kinase
5866	Cotton12_02239_01	Gorai.010G031800	AT5G65640	0.471901	bhlh transcription factor
18240	CGI8_TC72482	#N/A	#N/A	0.471638	polymerase (dna directed) sigma-like
3957	Cotton12_28146_01	Gorai.005G219100	AT2G41480	0.469572	cationic peroxidase
9585	Cotton12_35457_01	Gorai.002G017700	AT4G03420	0.469555	at4g03420 f9h3_4
19019	CGI8_TC75981	Gorai.006G094800	AT3G14120	0.466479	at3g14120 mag2_7
9191	Cotton12_08451_01	Gorai.009G134800	AT1G79860	0.466019	pollen-specific kinase partner protein
17363	CGI8_TC69068	Gorai.004G170800	AT5G13700	0.465009	polyamine oxidase
8096	Cotton12_13361_01	Gorai.012G078000	AT3G56010	0.464775	---NA---
12523	BF278101	#N/A	#N/A	0.463423	lipoxygenase
12225	AI731501	Gorai.001G096000	AT3G21630	0.463048	receptor kinase 3
7187	Cotton12_30852_01	#N/A	#N/A	0.460933	flag-tagged protein kinase domain ofmitogen-activated protein kinase kinase kinase
4088	Cotton12_06818_01	Gorai.013G133700	AT1G71440	0.4607	pfi protein binding
4976	Cotton12_10777_01	Gorai.001G033600	AT4G32330	0.4595	bri1-kd interacting protein 118
20219	CGI8_TC79752	Gorai.008G095100	AT5G08560	0.459304	transducin family protein wd-40 repeat family protein
3943	Cotton12_23822_01	Gorai.001G240700	AT5G39530	0.459204	---NA---
1923	Cotton12_00320_01	Gorai.013G043700	AT4G34410	0.458916	at4g34410 f10m10_180
7671	Cotton12_10420_01	Gorai.007G104700	AT5G41620	0.458254	intracellular protein transport protein uso1-like
10536	Cotton12_09220_01	Gorai.011G205600	AT3G17470	0.457521	---NA---
16996	CGI8_TC67461	Gorai.010G215500	AT5G09970	0.457478	cytochrome p450
18479	CGI8_TC73755	Gorai.002G114200	AT4G26830	0.455586	glycosyl hydrolase family 17 protein
559	Cotton12_CGI8_TC61426	Gorai.004G109200	AT5G20350	0.453773	tip1 (tip growth defective 1)
5594	Cotton12_23719_01	#N/A	#N/A	0.453127	protein kinase family protein
12079	AI054707	#N/A	#N/A	0.452291	protein
12071	AI054842	Gorai.002G119600	AT1G20450	0.451584	---NA---
7495	Cotton12_20776_02	Gorai.004G105900	AT3G03320	0.449245	isomerase associated familyexpressed
11245	Cotton12_25206_01	Gorai.001G221000	AT3G22910	0.4489	calcium-transporting atpaseplasma membrane-type
713	Cotton12_29880_01	Gorai.007G318400	#N/A	0.448824	alpha & ccdb lethal fusion protein
17184	CGI8_TC68374	Gorai.010G124600	AT4G16130	0.448768	galactokinase like protein
11097	Cotton12_39906_01	Gorai.010G164300	AT5G46410	0.447903	---NA---
20647	CGI8_TC65980	Gorai.006G191500	AT3G17930	0.447729	surf1 (surfeit 1)
18605	CGI8_TC74430	Gorai.013G185500	AT5G17540	0.446318	benzoyl coenzyme a: benzyl alcohol benzoyl transferase
9331	Cotton12_08339_02	Gorai.006G253700	AT1G04400	0.44617	at1g04400
15312	CGI8_DT566856	Gorai.010G095800	AT3G43240	0.44547	arid bright dna-binding domain-containing protein
10404	Cotton12_14936_01	Gorai.006G130500	AT4G09510	0.445101	beta- beta-
8172	Cotton12_16935_01	Gorai.005G087500	AT1G77300	0.44497	efs (early flowering in short days)
16976	CGI8_TC67357	Gorai.009G147900	AT3G14310	0.444855	pectin methylesterase
9561	Cotton12_06922_01	Gorai.008G297800	AT5G62570	0.443108	calmodulin-binding protein
16236	CGI8_TC63133	Gorai.009G329300	AT2G01970	0.441263	endosomal protein
18145	CGI8_TC72101	Gorai.001G264700	AT5G14520	0.440976	pescadillo-like protein
7847	Cotton12_26035_01	Gorai.006G241600	AT3G22790	0.439996	centromere protein homolog
12754	BG445364	Gorai.003G131600	AT2G28930	0.439897	protein kinase
17952	CGI8_TC71362	Gorai.003G003300	AT2G17650	0.439451	amp-dependent synthetase and ligase family protein
22441	CGI8_DT560203	#N/A	#N/A	0.439377	---NA---
1997	Cotton12_09255_02	Gorai.005G230800	AT1G49950	0.437689	single myb histone 6
18793	CGI8_TC75252	Gorai.013G063000	AT4G33430	0.437252	somatic embryogenesis receptor kinase 1
15631	CGI8_TC59889	Gorai.005G218000	AT5G64570	0.435858	beta-xylosidase alpha-l-arabinosidase
1566	Cotton12_09691_01	Gorai.006G061800	AT3G26300	0.433468	elicitor-inducible cytochrome p450
17064	CGI8_TC67863	Gorai.005G139000	AT2G02710	0.432667	pac motif-containing protein
8264	Cotton12_07025_01	Gorai.009G057700	AT3G49500	0.43077	rna-directed rna polymerase
4923	Cotton12_03113_01	Gorai.005G052500	AT5G46050	0.428738	peptide transporter
1052	Cotton12_00003_06	Gorai.005G028000	AT3G23820	0.42463	nucleotide sugar epimerase
18666	CGI8_TC74802	Gorai.008G048100	AT2G35120	0.424124	glycine decarboxylase complex h-protein
7851	Cotton12_32343_01	Gorai.002G017700	AT4G03420	0.423867	at4g03420 f9h3_4
12015	AI054524	Gorai.013G124500	AT1G55020	0.423407	lipoxygenase
3533	Cotton12_15767_01	Gorai.012G087500	AT3G27170	0.421771	chloride channel
18049	CGI8_TC71781	Gorai.005G111800	AT1G30755	0.421271	apetala1 fruitful
387	Cotton12_AF085070	Gorai.002G222900	AT1G77120	0.42023	alcohol dehydrogenase a
9633	Cotton12_00342_02	Gorai.011G023300	AT1G61350	0.419841	at1g61350 t1f9_16
20569	CGI8_TC65064	#N/A	#N/A	0.419604	---NA---
10560	Cotton12_15576_01	Gorai.008G030900	AT2G21470	0.417691	ubiquitin-like activating enzyme
7176	Cotton12_12533_01	Gorai.010G139600	AT3G56820	0.41675	af410339_1 at3g56820 t8m16_150
18217	CGI8_TC72400	Gorai.009G149200	AT1G73110	0.413706	isco activase-like protein
10020	Cotton12_18716_01	Gorai.013G036900	AT2G16250	0.412625	protein
10500	Cotton12_00602_01	Gorai.007G293200	AT1G54730	0.412218	sugar transporter
7853	Cotton12_03206_02	Gorai.003G006300	AT1G77500	0.412003	bzip-like transcription factor-like protein
8504	Cotton12_35190_01	Gorai.006G194000	AT1G18390	0.411707	wall-associated kinase 4-like
3658	Cotton12_24175_01	Gorai.002G163100	AT1G09600	0.411147	crk1 protein
18047	CGI8_TC71772	Gorai.011G038500	AT1G29200	0.408416	growth regulator
5864	Cotton12_35708_01	Gorai.003G042300	AT1G74100	0.406458	steroid sulfotransferase-like protein
18288	CGI8_TC72699	Gorai.007G092800	AT2G45520	0.406244	cytochrome p450 familyexpressed
22389	CGI8_DT555125	Gorai.007G259700	AT3G03790	0.405137	---NA---
17953	CGI8_TC71365	Gorai.001G253800	AT3G54670	0.404425	structural maintenance of chromosomes 1 protein
3212	Cotton12_15223_01	Gorai.011G048200	AT5G37020	0.403991	auxin response factor
14376	CGI8_DR456522	#N/A	#N/A	0.403518	delta-adr (delta-adaptin) clathrin binding
1975	Cotton12_08465_02	Gorai.013G222000	AT3G43230	0.402745	las17 binding
18956	CGI8_TC75716	Gorai.009G103300	AT3G45850	0.401536	motor region
8123	Cotton12_31726_01	Gorai.011G205100	AT3G06430	0.400958	pentatricopeptiderepeat-containing protein
15347	CGI8_DT568090	Gorai.002G144900	AT3G10550	0.399783	myotubularin related
9490	Cotton12_09649_01	Gorai.008G076600	AT4G36970	0.399616	remorin family protein
21803	CGI8_DT457825	Gorai.011G258800	AT4G27220	0.399609	---NA---
12935	BM356396	Gorai.009G010200	AT4G32410	0.39891	cellulose synthase catalytic subunit
19009	CGI8_TC75941	Gorai.005G252100	AT4G34860	0.395987	beta- beta-
16092	CGI8_TC62428	Gorai.004G000900	AT1G06890	0.395455	integral membrane
236	Cotton12_CGI8_TC60241	#N/A	#N/A	0.393722	haloacid dehalogenase-like hydrolase family protein
19548	CGI8_TC77606	Gorai.001G233800	AT3G24870	0.393617	dna binding
6972	Cotton12_33731_01	Gorai.009G106000	AT3G43790	0.393156	transporter-like protein
2913	Cotton12_15409_01	Gorai.001G037800	AT4G31800	0.390369	wrky transcription factor
3991	Cotton12_26922_01	Gorai.013G001100	AT1G18010	0.389218	duf895 domain membrane protein
14464	CGI8_DR458330	Gorai.007G174000	AT2G32240	0.388859	myosin heavy chain
16465	CGI8_TC64215	Gorai.011G131000	AT2G43850	0.388479	ankyrin protein
8515	Cotton12_26712_01	Gorai.009G007400	AT5G57710	0.387907	heat shock
19436	CGI8_TC77206	Gorai.013G010200	AT3G14172	0.386971	---NA---
19574	CGI8_TC77678	Gorai.002G164700	AT1G70300	0.385999	high affinity potassium transporter
19913	CGI8_TC78699	#N/A	#N/A	0.385976	---NA---
10068	Cotton12_36956_01	#N/A	#N/A	0.384219	at3g15450 mjk13_11
9650	Cotton12_06225_01	Gorai.006G093900	AT1G29380	0.38397	ac068667_16beta- 26636-27432
1563	Cotton12_05695_01	Gorai.009G226900	AT4G24400	0.380763	serine threonine kinase
6556	Cotton12_02321_01	Gorai.009G025800	AT2G46225	0.377657	abil1 (abi-1-like 1)
17690	CGI8_TC70263	Gorai.009G332900	AT1G24330	0.377239	armadillo beta-catenin repeat family protein u-box domain-containing family protein
18313	CGI8_TC72798	Gorai.008G196200	AT5G07800	0.37665	dimethylaniline monooxygenase
18492	CGI8_TC73844	Gorai.002G219400	AT1G36160	0.373743	acetyl-carboxylase
3346	Cotton12_06631_01	Gorai.013G167800	AT3G15410	0.372709	leucine rich repeat containing 40
10725	Cotton12_06388_01	Gorai.002G024400	AT1G04190	0.371985	at1g04190
19006	CGI8_TC75932	Gorai.009G208700	AT1G47720	0.366087	osb1 (organellar single-stranded) single-stranded dna binding
1295	Cotton12_CGI8_TC74565:a	Gorai.013G124500	AT1G55020	0.366045	lipoxygenase
5368	Cotton12_23325_01	Gorai.003G106400	AT1G18550	0.365732	kinesin motor
12575	BG443512	Gorai.007G295100	AT1G54820	0.362045	protein kinase family protein
16980	CGI8_TC67478	Gorai.011G158000	AT2G26710	0.361897	cytochrome p450 monooxygenase
1917	Cotton12_21049_01	Gorai.009G082800	AT2G27230	0.360402	helix-loop-helix dna-binding
7880	Cotton12_34399_01	Gorai.008G115400	AT1G01900	0.359315	ac020622_2p69d gene from lycopersicon esculentum gb
19722	CGI8_TC78120	Gorai.013G082700	AT1G14380	0.359268	iqd28 calmodulin binding
16046	CGI8_TC62256	#N/A	#N/A	0.35881	protein
14160	CGI8_DN818046	Gorai.001G222500	AT5G47650	0.358809	growth factor like protein
18630	CGI8_TC74548	Gorai.009G437200	AT1G28570	0.358642	lipase 2
10289	Cotton12_02642_01	Gorai.002G059900	AT3G16060	0.358563	protein
5426	Cotton12_35355_01	Gorai.003G123400	AT3G09200	0.357581	60s acidic ribosomal protein p0
11086	Cotton12_36708_01	#N/A	#N/A	0.355007	---NA---
9200	Cotton12_09221_01	Gorai.013G122600	AT3G05090	0.353249	wd repeat domainexpressed
18776	CGI8_TC75117	Gorai.012G064000	AT5G40450	0.352853	cell division
7553	Cotton12_13469_01	Gorai.008G170100	AT1G66150	0.352392	receptor protein kinase
272	Cotton12_CGI8_TC75334	Gorai.002G257300	AT5G02230	0.351435	haloacid dehalogenase-like hydrolase family protein
1972	Cotton12_05694_01	Gorai.002G152400	AT2G41900	0.350658	zinc finger transcription factor-like protein
12454	BF271754	Gorai.008G049300	AT5G44800	0.34979	baby boom-interacting protein 3
2726	Cotton12_37968_01	#N/A	#N/A	0.34794	n-ethylmaleimide sensitive fusion protein
8790	Cotton12_36840_01	Gorai.003G094400	AT5G62680	0.345972	proton-dependent oligopeptide transport-like protein
19736	CGI8_TC78097	Gorai.002G038800	AT1G78430	0.345253	y1843_arathuncharacterized protein at1g78430
7757	Cotton12_22417_01	#N/A	#N/A	0.345055	26s proteasome regulatoryatpase rpt4
16872	CGI8_TC66800	Gorai.007G173800	AT3G22200	0.343045	gamma-aminobutyrate transaminase subunit precursor isozyme 3
4395	Cotton12_28421_01	Gorai.002G068500	AT5G53890	0.339739	receptor protein kinase
9308	Cotton12_12616_01	Gorai.005G166700	AT4G00590	0.339411	protein kinase family protein
8972	Cotton12_03560_01	Gorai.004G193700	AT5G47180	0.338049	vesicle-associated membrane family protein vamp family protein
10340	Cotton12_07881_01	Gorai.011G070300	AT5G50340	0.336728	dna repair protein
9718	Cotton12_34026_01	Gorai.008G239600	AT4G12130	0.335597	leucine-rich repeat transmembrane protein
19444	CGI8_TC77213	Gorai.003G146900	AT1G07110	0.333631	fructose-6-phosphate 2-kinase fructose--bisphosphatase
10493	Cotton12_04257_01	Gorai.005G152400	AT1G68020	0.325526	trehalose-6-phosphate synthase
18896	CGI8_TC75514	Gorai.001G202500	AT5G38220	0.325256	cgi67 serine protease-like
6401	Cotton12_17176_01	Gorai.009G053200	AT5G51350	0.323542	leucine-rich repeat transmembrane protein
5402	Cotton12_08824_01	Gorai.009G211200	AT5G42750	0.317784	bki1 (bri1 kinase inhibitor 1) protein heterodimerization
14671	CGI8_DR461879	#N/A	#N/A	0.317562	f-box family protein
2684	Cotton12_14076_01	Gorai.007G360100	AT5G39960	0.314623	gtp-binding protein
14989	CGI8_DT546514	#N/A	#N/A	0.311624	4-coumarate:coenzyme a ligase
7460	Cotton12_28834_01	Gorai.009G027900	AT3G16490	0.307439	iqd26 (iq-domain 26) calmodulin binding
11577	Cotton12_37047_01	#N/A	#N/A	0.306298	---NA---
14065	CGI8_DN779603	Gorai.001G233600	AT4G13630	0.30268	ac004809_6the ifa-binding protein from arabidopsis thaliana gb
12477	BG442668	#N/A	#N/A	0.302604	cysteine proteinase
12833	Cotton12_CGI8_TC73207	Gorai.004G142700	AT4G02280	0.301276	sucrose synthase
1220	Cotton12_00384_02	Gorai.001G261100	AT3G48000	0.298744	aldehyde dehydrogenase
22754	CGI8_TC67327	Gorai.002G072700	AT4G27450	0.29821	at3g15450 mjk13_11
16057	CGI8_TC62293	Gorai.005G190300	AT1G68510	0.295889	at1g67100
19903	CGI8_TC78593	#N/A	#N/A	0.295567	alpha tubulin
10785	Cotton12_08591_01	Gorai.006G255000	AT1G48520	0.294246	aspartyl glutamyl-trna amidotransferase subunit b
441	Cotton12_07638_01	Gorai.010G082900	AT3G13750	0.293793	beta-galactosidase
20580	CGI8_TC65240	Gorai.006G000800	AT3G42170	0.290859	bed zinc finger familyexpressed
8926	Cotton12_15253_01	Gorai.003G121100	AT5G50400	0.290218	purple acid phosphatase
22451	CGI8_DT561709	Gorai.010G056600	AT5G45290	0.288679	---NA---
18343	CGI8_TC72837	Gorai.005G032800	AT3G14640	0.28824	---NA---
460	Cotton12_AF034132	Gorai.001G143200	AT2G47460	0.287958	myb-like transcription factor 4
21932	CGI8_DT461884	#N/A	#N/A	0.285385	---NA---
18924	CGI8_TC75665	Gorai.011G079400	AT1G80310	0.283344	sulfate transporter
18646	CGI8_TC74726	Gorai.006G236200	AT3G54220	0.282085	scarecrow1 protein
8205	Cotton12_09953_01	Gorai.011G288200	AT3G26300	0.276581	cytochrome p450
2982	Cotton12_32417_01	Gorai.011G005400	AT4G20400	0.275397	transcription factor jumonjifamily protein zinc finger (c5hc2 type) family protein
7840	Cotton12_26986_01	Gorai.004G240400	AT1G09060	0.274233	transcription factor jumonjidomain-containing protein
3238	Cotton12_06173_01	Gorai.013G232200	AT3G14470	0.273832	nb-arc domain containingexpressed
18614	CGI8_TC74582	Gorai.013G202100	AT3G04940	0.264023	cysteine synthase
4622	Cotton12_30358_01	Gorai.004G181500	AT1G31930	0.256001	extra-large g-protein
22248	CGI8_DT527512	#N/A	#N/A	0.255229	---NA---
19626	CGI8_TC77859	Gorai.007G252400	AT5G65180	0.251647	---NA---
5815	Cotton12_20443_01	#N/A	#N/A	0.250539	chloridechloride channelfamily
2802	Cotton12_37917_01	Gorai.005G058800	AT5G18550	0.249376	floral homeotic protein hua1
19390	CGI8_TC77109	Gorai.013G228100	AT2G19600	0.246406	potassium proton antiporter-like protein
12403	BF269690	Gorai.009G248900	AT1G77300	0.246302	efs (early flowering in short days)
18319	CGI8_TC72748	#N/A	#N/A	0.241132	disease resistance protein
11852	Cotton12_30142_01	#N/A	#N/A	0.240006	---NA---
13992	CGI8_CO131394	Gorai.005G052500	AT5G46050	0.238716	peptide transporter
769	Cotton12_00282_02	Gorai.004G004900	AT3G53750	0.235511	actin
19581	CGI8_TC77704	Gorai.008G244600	AT1G12780	0.2351	uridine diphosphate glucose epimerase
3923	Cotton12_00901_01	Gorai.007G201800	AT4G36520	0.232977	auxilin-like protein
22355	CGI8_DT552263	#N/A	#N/A	0.232629	---NA---
8928	Cotton12_26302_01	#N/A	#N/A	0.232377	protein kinase family protein
7961	Cotton12_35350_01	Gorai.008G145300	AT3G62820	0.231813	invertase pectin methylesterase inhibitor family protein
3468	Cotton12_20433_01	#N/A	#N/A	0.230738	numod3 motif familyexpressed
5725	Cotton12_35794_01	Gorai.002G051700	AT3G47570	0.230614	leucine rich
3562	Cotton12_00072_04	Gorai.004G085700	AT1G03470	0.230034	kinase interacting family protein
2366	Cotton12_09506_01	Gorai.006G096700	AT4G32850	0.22823	npap (nuclear polypolymerase) nucleotidyltransferase
9988	Cotton12_14345_01	Gorai.007G015200	AT5G53420	0.227055	protein
16945	CGI8_TC67305	Gorai.005G185700	AT1G24090	0.227003	rnase h domain-containing protein
15573	CGI8_TC59448	#N/A	#N/A	0.22586	acyl-acp thioesterase
20412	CGI8_TC61191	Gorai.010G213100	#N/A	0.225749	polyphenol oxidase
11769	Cotton12_00802_01	Gorai.013G226700	AT5G20490	0.225446	unconventional myosin
10662	Cotton12_06186_01	Gorai.005G188100	AT1G27190	0.22216	leucine-rich repeat transmembrane protein
5397	Cotton12_16536_01	Gorai.002G007500	AT2G15695	0.21811	---NA---
7462	Cotton12_24727_01	Gorai.011G086700	AT3G27020	0.213539	ysl4 (yellow stripe like 4) oligopeptide transporter
15217	CGI8_DT561516	Gorai.001G116600	AT2G29990	0.209168	nadh dehydrogenase
13404	CGI8_BQ410167	Gorai.010G062400	AT3G24150	0.206502	---NA---
10698	Cotton12_01737_01	Gorai.005G040300	AT3G23580	0.204054	ribonucleotide reductase small subunit
13704	CGI8_CO096048	Gorai.003G175400	AT2G39810	0.200882	hos1 (high expression of osmotically responsive genes 1)
16143	CGI8_TC62667	Gorai.010G128500	AT3G20800	0.200348	protein
3964	Cotton12_16955_01	Gorai.007G104700	AT5G41620	0.198321	intracellular protein transport protein uso1-like
6683	Cotton12_40155_01	Gorai.009G005900	AT3G21240	0.195848	cinnamyl alcohol dehydrogenase
19446	CGI8_TC77221	Gorai.004G129800	AT5G41950	0.193124	protein
10023	Cotton12_21682_01	Gorai.002G076300	AT5G54280	0.19155	atm2 (arabidopsis thaliana myosin 4)
18755	CGI8_TC75124	#N/A	#N/A	0.191146	membrane related protein cp5
5465	Cotton12_13009_01	Gorai.010G077000	AT4G15450	0.190982	senescence dehydration-associated
7211	Cotton12_09677_01	Gorai.003G156200	AT5G53340	0.186865	beta-glycosyltransferase-like protein ii
14947	CGI8_DT543240	#N/A	#N/A	0.176076	protein
8261	Cotton12_37639_01	Gorai.007G196800	AT3G51150	0.168517	kinesin motor family protein
17922	CGI8_TC71234	Gorai.008G078400	AT5G67260	0.166846	cyclin d3-2
470	Cotton12At4g39350.1	#N/A	#N/A	0.166304	cellulose synthase
2140	Cotton12_11677_01	Gorai.006G125700	AT1G50420	0.164957	scarecrow 3 protein
2951	Cotton12_17975_01	Gorai.002G156700	AT2G42200	0.164748	sbp-domain protein
5367	Cotton12_20091_01	Gorai.002G153800	AT1G06820	0.163377	carotenoid isomerase
4053	Cotton12_27963_01	Gorai.013G172900	AT2G20950	0.161495	fiber protein fb17
1103	Cotton12_13222_01	Gorai.012G120900	AT1G10360	0.161263	glutathione s-transferase
7682	Cotton12_05977_01	Gorai.011G162900	AT3G24040	0.155148	glycosyltransferase family 14 protein core-2 i-branching enzyme family protein
16045	CGI8_TC62254	Gorai.009G276700	AT5G43070	0.14082	mfp1 attachment factor 1
2953	Cotton12_21377_01	Gorai.008G072900	AT5G65590	0.134073	dof zinc finger protein
5149	Cotton12_09948_01	Gorai.001G100100	AT4G12650	0.132553	protein
20269	CGI8_TC79931	#N/A	#N/A	0.129547	fip2 (fh protein interacting protein 2) voltage-gated potassium channel
9696	Cotton12_21748_01	Gorai.005G008700	AT3G25500	0.125484	formin-like protein
14495	CGI8_DR458918	Gorai.012G097800	AT2G23950	0.119613	lrr receptor protein kinase
5976	Cotton12_35165_01	Gorai.008G035200	AT4G38670	0.114627	pathogenesis-related thaumatin family protein
13854	CGI8_CO114151	Gorai.013G158300	AT3G20300	0.112572	at3g20300 mqc12_5
19380	CGI8_TC77090	Gorai.004G228500	AT5G60580	0.112146	zinc finger (c3hc4-type ring finger) family protein
1734	Cotton12_12690_01	Gorai.013G234100	AT2G26670	0.111142	heme oxygenase 1
15379	CGI8_DT569356	Gorai.007G111600	AT2G46700	0.108763	cdpk-related protein kinase
20999	CGI8_TC78413	Gorai.003G143000	AT2G28310	0.107981	---NA---
9622	Cotton12_15239_01	Gorai.006G176300	AT3G53540	0.104462	at3g53540 f4p12_240
13138	Cotton12_CGI8_TC79618	Gorai.008G021600	AT1G47230	0.102247	a-type cyclin
20291	CGI8_TC80006	Gorai.007G066900	AT5G63840	0.098717	glucosidase ii alpha subunit
13451	CGI8_CA992900	Gorai.001G008800	AT2G19910	0.085496	rna-dependent rna polymerase family protein
19760	CGI8_TC78168	#N/A	#N/A	0.085374	protein kinase family protein
17141	CGI8_TC68107	Gorai.010G181600	AT4G26910	0.083973	dihydrolipoamide succinyltransferase
15112	CGI8_DT555006	Gorai.006G046300	AT5G52030	0.083684	at5g52030 msg15_11
15045	CGI8_DT550986	Gorai.002G038300	AT1G66340	0.078711	ethylene receptor
13584	CGI8_CO078458	Gorai.004G080000	AT3G63140	0.075749	mrna binding protein precursor
20201	CGI8_TC79675	Gorai.007G160200	AT5G48440	0.065879	protein
2119	Cotton12_28653_01	Gorai.006G030800	AT3G27810	0.064468	myb transcription factor
13919	CGI8_CO122716	Gorai.002G157000	AT3G12160	0.060941	gtp-binding protein
19897	CGI8_TC78652	Gorai.002G066300	AT1G29900	0.055938	carbamoyl-phosphatelarge subunit
7720	Cotton12_28929_01	Gorai.009G374900	AT3G03300	0.043617	dsrna-specific nuclease dicer and related ribonuclease
1000	Cotton12_AF038045	Gorai.002G014700	AT1G76490	0.038515	3-hydroxy-3-methylglutaryl coenzyme a reductase
3827	Cotton12_35090_01	Gorai.013G220200	AT3G13790	0.033949	fructan 1-exohydrolase
21281	CGI8_DT048858	#N/A	#N/A	0.032941	---NA---
19464	CGI8_TC77364	Gorai.010G164800	AT4G18210	0.030625	protein
5903	Cotton12_17310_01	Gorai.008G025300	AT2G15730	0.028087	---NA---
4248	Cotton12_00937_01	Gorai.013G214800	AT4G32330	0.024307	bri1-kd interacting protein 118
19221	CGI8_TC76577	#N/A	#N/A	0.014281	phosphoribosylformylglycinamidine synthase
14974	CGI8_DT545351	#N/A	#N/A	0.011214	---NA---
19222	CGI8_TC76581	Gorai.005G135900	AT3G62270	0.009637	anion exchange protein
10512	Cotton12_20863_01	Gorai.009G406200	AT1G79940	0.007373	heat shock protein binding unfolded protein binding
16688	CGI8_TC65235	Gorai.004G016600	AT3G13600	0.002442	calmodulin-binding familyexpressed

## Sheet: 6 h treatment
ID	Name	Gorai ID	TAIR ID	Ratio 6h (+P/-P)	Description
14947	CGI8_DT543240	#N/A	#N/A	167.316	protein
18130	CGI8_TC72064	Gorai.005G092200	AT1G22030	46.5738	---NA---
20581	CGI8_TC65241	Gorai.001G043900	AT4G32280	39.9331	proliferating cell nuclear antigen-like
12192	AI731164	#N/A	#N/A	34.6181	---NA---
1259	Cotton12_00888_01	Gorai.005G234200	AT2G14960	28.1438	auxin-responsive gh3-like protein
11872	Cotton12_11151_01	Gorai.001G043900	AT4G32280	26.1846	proliferating cell nuclear antigen-like
3973	Cotton12_27913_01	Gorai.003G119400	AT5G50790	24.0683	3-like protein
10343	Cotton12_12737_01	Gorai.004G241800	AT3G05330	23.8295	microtubule binding protein
16313	CGI8_TC63483	Gorai.008G052400	AT1G30820	23.2002	ctp synthase
2019	Cotton12_13986_01	Gorai.013G034600	AT4G34610	22.0386	associated with hox familyexpressed
6474	Cotton12_21707_01	Gorai.001G156300	AT2G46380	17.6601	extra-large g-
11646	Cotton12_17381_01	Gorai.010G079700	AT4G26260	17.531	myo-inositol oxygenase
20426	CGI8_TC60191	#N/A	#N/A	15.6397	scarecrow protein
9555	Cotton12_35688_01	Gorai.011G282700	AT2G39980	14.0105	transferase family protein
11539	Cotton12_04253_01	Gorai.007G168600	#N/A	13.5909	---NA---
1012	Cotton12_CGI8_TC74955	#N/A	#N/A	13.5247	---NA---
277	Cotton12_07839_01	Gorai.009G106200	AT5G21170	10.7773	5-amp-activated protein kinase beta-2
18507	CGI8_TC73782	Gorai.008G263900	AT5G24580	10.3987	copper-binding family protein
10603	Cotton12_04873_01	Gorai.011G282700	AT2G39980	10.1491	transferase family protein
3352	Cotton12_15879_01	Gorai.006G061600	AT1G25440	9.44311	zinc finger (b-box type) family protein
17719	CGI8_TC70380	Gorai.012G154100	AT2G16500	9.29263	arginine decarboxylase
5917	Cotton12_27422_01	Gorai.011G281400	AT2G02990	9.10432	at1g07080 f10k1_15
2662	Cotton12_13602_01	Gorai.007G013700	AT4G28000	8.94224	aaa-type atpase family protein
5622	Cotton12_39241_01	Gorai.009G022400	AT2G26910	8.94133	atpdr4 pdr4 (pleiotropic drug resistance 4)coupled to transmembrane movement of substances
769	Cotton12_00282_02	Gorai.004G004900	AT3G53750	8.76158	actin
8083	Cotton12_12845_01	Gorai.003G183500	AT1G07750	8.57165	legumin-like protein
7304	Cotton12_13882_01	Gorai.002G024900	AT1G04300	8.34319	meprin and traf homology domain-containing protein math domain-containing protein
10240	Cotton12_07142_01	Gorai.006G237000	AT1G47480	8.03717	cxe carboxylesterase
4229	Cotton12_00629_01	Gorai.009G296300	AT3G54500	8.037	---NA---
15302	CGI8_DT566552	Gorai.001G098800	AT4G25330	8.00111	---NA---
8924	Cotton12_38562_01	Gorai.007G055900	AT2G14960	7.88292	auxin-responsive gh3-like protein
3897	Cotton12_20668_01	Gorai.008G222600	AT2G45550	7.44256	ripening-related p-450 enzyme
14754	CGI8_DR463650	Gorai.003G072700	AT4G10440	7.29538	---NA---
2726	Cotton12_37968_01	#N/A	#N/A	7.11148	n-ethylmaleimide sensitive fusion protein
4964	Cotton12_35661_01	Gorai.004G072700	AT5G24530	7.05261	2og-fe oxygenase familyexpressed
19222	CGI8_TC76581	Gorai.005G135900	AT3G62270	6.78133	anion exchange protein
15379	CGI8_DT569356	Gorai.007G111600	AT2G46700	6.65616	cdpk-related protein kinase
18132	CGI8_TC72070	Gorai.009G072200	AT3G20830	6.2671	protein kinase family protein
4482	Cotton12_34086_01	#N/A	#N/A	6.17086	malatemitochondrial precursor
14118	CGI8_DN801333	Gorai.009G039400	AT5G20885	6.0476	at5g20880 f22d1_50
16574	CGI8_TC64755	Gorai.007G201400	AT5G66420	5.87959	tm-1^gcr26 protein
1734	Cotton12_12690_01	Gorai.013G234100	AT2G26670	5.86692	heme oxygenase 1
20401	CGI8_TC60155	#N/A	#N/A	5.8211	---NA---
2459	Cotton12_24410_01	Gorai.002G180300	AT4G38620	5.61333	transcription factor myb4
11824	Cotton12_34605_01	#N/A	#N/A	5.21666	---NA---
14628	CGI8_DR461488	Gorai.006G131600	AT1G34355	5.18144	forkhead-associated domain-containing protein fha domain-containing protein
14922	CGI8_DT467322	Gorai.009G037400	AT5G20790	5.17288	---NA---
20836	CGI8_TC72165	Gorai.008G052400	AT1G30820	5.13015	---NA---
15191	CGI8_DT560064	Gorai.007G155400	AT5G48730	5.11841	pentatricopeptiderepeat-containing protein
7211	Cotton12_09677_01	Gorai.003G156200	AT5G53340	4.94919	beta-glycosyltransferase-like protein ii
17922	CGI8_TC71234	Gorai.008G078400	AT5G67260	4.91653	cyclin d3-2
15715	CGI8_TC60610	Gorai.007G103200	AT3G61510	4.84784	1-aminocyclopropane-1-carboxylate synthase
4053	Cotton12_27963_01	Gorai.013G172900	AT2G20950	4.84066	fiber protein fb17
3346	Cotton12_06631_01	Gorai.013G167800	AT3G15410	4.81941	leucine rich repeat containing 40
19691	CGI8_TC78035	Gorai.007G248100	AT5G35970	4.75083	dna helicase-like
6492	Cotton12_34481_01	Gorai.005G237500	AT4G33990	4.74186	protein
10754	Cotton12_12140_01	Gorai.003G029500	AT2G14820	4.73554	phototropic-responsive nph3 family protein
7797	Cotton12_19698_01	Gorai.002G145600	AT5G04670	4.67221	---NA---
17806	CGI8_TC70842	Gorai.011G273400	AT5G02020	4.56108	---NA---
13072	BM359427	#N/A	#N/A	4.32771	cytosolic aldehyde dehydrogenase
4971	Cotton12_36344_01	Gorai.006G149500	AT2G01820	4.32145	receptor-like protein kinase
8495	Cotton12_28230_01	Gorai.012G146100	AT1G49340	4.2759	atpi4k alpha (arabidopsis thaliana phosphatidylinositol 4-kinase alpha) inositol or phosphatidylinositol kinase
8926	Cotton12_15253_01	Gorai.003G121100	AT5G50400	4.13731	purple acid phosphatase
6318	Cotton12_13200_01	Gorai.007G111300	AT2G46660	4.13596	cytochrome p450
13145	Cotton12_CGI8_TC59761	Gorai.009G037300	AT5G20740	4.03084	invertase pectin methylesterase inhibitor family protein
4341	Cotton12_02279_01	Gorai.008G209000	AT5G50790	3.94656	3-like protein
17618	CGI8_TC69971	Gorai.010G106300	AT4G32910	3.88931	protein
5852	Cotton12_14561_02	Gorai.006G228200	AT1G05960	3.87909	cyclin-like protein
17121	CGI8_TC68096	Gorai.004G111100	AT5G11380	3.83452	1-deoxyxylulose 5-phosphate synthase
5426	Cotton12_35355_01	Gorai.003G123400	AT3G09200	3.82793	60s acidic ribosomal protein p0
15787	CGI8_TC60987	Gorai.008G230100	AT4G17090	3.7953	protein
9035	Cotton12_08940_01	Gorai.011G161600	AT1G04790	3.74006	mgc86297 protein
10157	Cotton12_01540_01	Gorai.007G186600	AT5G38710	3.71096	proline dehydrogenase
14148	CGI8_DN817339	#N/A	#N/A	3.67827	---NA---
2337	Cotton12_17051_01	Gorai.009G199300	AT1G75390	3.67126	bzip transcription factor atb2
20311	CGI8_TC79997	Gorai.013G035800	AT4G39210	3.61037	adp-glucose pyrophosphorylase large subunit
19618	CGI8_TC77826	Gorai.010G022200	AT4G06536	3.56342	---NA---
18264	CGI8_TC72612	Gorai.007G276900	AT3G04730	3.51779	auxin-responsive protein iaa7
18082	CGI8_TC71918	Gorai.005G108800	ATCG00630	3.48403	photosystem i subunit ix
9144	Cotton12_10609_01	Gorai.002G189900	AT1G67750	3.45713	pectate lyase
16806	CGI8_TC65859	Gorai.007G233600	AT5G10440	3.45036	d-type cyclin
19416	CGI8_TC77188	Gorai.005G205500	AT4G28230	3.44006	---NA---
13732	CGI8_CO097335	Gorai.008G267900	AT5G53050	3.43575	alpha beta fold family protein
19436	CGI8_TC77206	Gorai.013G010200	AT3G14172	3.42179	---NA---
9773	Cotton12_26269_01	Gorai.004G039700	AT2G44970	3.40409	---NA---
3562	Cotton12_00072_04	Gorai.004G085700	AT1G03470	3.35339	kinase interacting family protein
3734	Cotton12_36232_01	Gorai.004G124600	AT4G27670	3.29302	heat shock protein
11577	Cotton12_37047_01	#N/A	#N/A	3.27032	---NA---
675	Cotton12_00276_01	Gorai.008G285900	AT3G18490	3.25842	aspartyl protease family protein
21281	CGI8_DT048858	#N/A	#N/A	3.24487	---NA---
19601	CGI8_TC77771	Gorai.013G176700	AT4G39370	3.24234	ubiquitin specific proteasepartial
22682	CGI8_TC69095	#N/A	#N/A	3.21336	bzip transcription factor atb2
11899	Cotton12_09435_01	#N/A	#N/A	3.19848	---NA---
6850	Cotton12_40049_01	Gorai.004G188800	AT4G17030	3.17863	expansin-like protein
20130	CGI8_TC79353	Gorai.013G241700	AT1G53645	3.16689	---NA---
21292	CGI8_DT048698	#N/A	#N/A	3.1643	alcohol dehydrogenase
11968	Cotton12_25071_01	Gorai.001G195000	AT2G32900	3.15594	zw10 protein
11994	Cotton12_XRL-2	Gorai.004G241300	AT1G55020	3.1534	---NA---
16143	CGI8_TC62667	Gorai.010G128500	AT3G20800	3.13489	protein
19727	CGI8_TC78134	#N/A	#N/A	3.12424	kda class ii heat shock protein
6287	Cotton12_22051_01	Gorai.008G234600	AT4G16650	3.1196	at4g16650 dl4350w
13138	Cotton12_CGI8_TC79618	Gorai.008G021600	AT1G47230	3.11084	a-type cyclin
20366	CGI8_TC80268	Gorai.008G056800	AT1G19020	3.09709	---NA---
2005	Cotton12_27502_01	Gorai.013G092500	AT1G26580	3.09566	arid bright dna-binding domain-containing protein
4352	Cotton12_18332_01	Gorai.012G073600	AT5G05960	3.09222	protease inhibitor seed storage lipid transfer proteinfamily protein
19444	CGI8_TC77213	Gorai.003G146900	AT1G07110	3.08544	fructose-6-phosphate 2-kinase fructose--bisphosphatase
1935	Cotton12_02899_01	Gorai.003G089200	AT3G57670	3.08458	zinc finger-like protein
10118	Cotton12_05530_01	Gorai.010G178900	AT1G11600	3.07363	cytochrome p450
3254	Cotton12_16710_01	Gorai.009G132200	AT3G04730	3.07001	auxin-responsive protein iaa7
5899	Cotton12_26225_01	Gorai.013G029400	AT1G14780	3.06476	membrane attack complex component perforin complement c9
22766	CGI8_TC74577	Gorai.004G096900	AT5G24710	3.05599	wd-40 repeat family
14674	CGI8_DR462440	Gorai.001G211000	AT1G06660	3.05424	dentin sialophosphoprotein precursor-like
1826	Cotton12_06501_01	Gorai.011G241600	AT2G37060	3.05029	ccaat-binding transcription factor subunit
19566	CGI8_TC77593	#N/A	#N/A	3.04076	12-oxophytodienoate reductase opr2
2919	Cotton12_33909_01	Gorai.010G069500	AT3G24500	3.03578	ethylene-responsive transcriptional coactivator
7720	Cotton12_28929_01	Gorai.009G374900	AT3G03300	3.01483	dsrna-specific nuclease dicer and related ribonuclease
20897	CGI8_TC75975	Gorai.012G171000	#N/A	3.01395	---NA---
5033	Cotton12_31651_01	Gorai.003G138100	AT1G07400	3.00708	small heat shock protein
8746	Cotton12_06445_01	Gorai.005G147700	AT2G03810	3.00353	18s pre-ribosomal assembly protein gar2-related
12985	BM356398	Gorai.009G167000	AT1G28400	3.00281	5 start site is
11804	Cotton12_00289_01	Gorai.011G169000	AT3G22380	2.98938	tic (time for coffee)
15767	CGI8_TC60899	Gorai.005G025600	AT1G05530	2.94785	udp-glucose:flavonoid 7-o-glucosyltransferase
21022	CGI8_TC78739	Gorai.013G006200	#N/A	2.90973	dna binding
19964	CGI8_TC78811	Gorai.007G150300	AT1G04120	2.89966	atmrp3 (arabidopsis thaliana multidrug resistance-associated protein 3)
15378	CGI8_DT569259	Gorai.011G129200	AT5G01830	2.89685	arm repeat protein
3560	Cotton12_04643_01	Gorai.011G187800	AT2G39100	2.88751	ring zinc finger protein
7808	Cotton12_22065_01	Gorai.001G230500	AT4G13010	2.85838	fiber quinone-oxidoreductase
9696	Cotton12_21748_01	Gorai.005G008700	AT3G25500	2.83195	formin-like protein
16284	CGI8_TC63351	#N/A	#N/A	2.82127	af399821_1small heat stress protein class ciii
18509	CGI8_TC73798	#N/A	#N/A	2.80745	udp-glucose dehydrogenase
5863	Cotton12_29633_01	Gorai.008G198800	AT1G74250	2.805	dnaj heat shock n-terminal domain-containing protein
3389	Cotton12_15680_01	Gorai.007G150000	AT4G28640	2.80145	aux iaa protein
3359	Cotton12_13066_01	Gorai.007G141900	AT3G23050	2.79643	auxin-regulated protein
16949	CGI8_TC67190	Gorai.009G102300	AT2G28630	2.77414	fatty acid elongase
18484	CGI8_TC73658	Gorai.008G222400	AT1G32060	2.77039	phosphoribulokinase precursor
12477	BG442668	#N/A	#N/A	2.75592	cysteine proteinase
3349	Cotton12_04139_01	Gorai.002G247500	AT4G08850	2.75274	---NA---
14072	CGI8_DN758667	Gorai.002G239800	AT3G10120	2.75204	---NA---
13063	Cotton12_CGI8_TC59658:b	Gorai.005G136300	AT1G70370	2.7288	polygalacturonase-1 non-catalytic subunit beta
5594	Cotton12_23719_01	#N/A	#N/A	2.7229	protein kinase family protein
14354	CGI8_DR455764	Gorai.002G226000	AT3G10310	2.70631	kinesin motor
2494	Cotton12_04099_01	Gorai.008G132000	AT1G01060	2.69256	late elongated hypocotyl
18856	CGI8_TC75470	Gorai.009G140100	AT1G17710	2.69105	phosphatase
8989	Cotton12_08179_01	Gorai.008G195500	AT5G61340	2.68539	---NA---
9335	Cotton12_36636_01	#N/A	#N/A	2.67308	kelch repeat-containing f-box family protein
772	Cotton12_AJ458442	Gorai.009G132200	AT3G04730	2.66994	iaa7 like protein
15348	CGI8_DT568191	Gorai.009G027800	AT4G29140	2.66888	mate efflux
17398	CGI8_TC69176	Gorai.008G062300	AT4G38660	2.66507	thaumatin-like protein
7382	Cotton12_26567_01	Gorai.004G030800	AT4G15560	2.65305	1-deoxy-d-xylulose-5-phosphate synthase
16302	CGI8_TC63333	Gorai.005G266700	AT2G34670	2.65095	bzip protein
17688	CGI8_TC70343	#N/A	#N/A	2.63164	mevalonate diphosphate decarboxylase
15297	CGI8_DT565713	Gorai.009G160300	AT1G29300	2.62516	une1-like protein
18755	CGI8_TC75124	#N/A	#N/A	2.61565	membrane related protein cp5
15153	CGI8_DT556348	Gorai.005G183000	AT1G60200	2.61159	rna-binding region rnp-1 and splicing factor pwi family member protein
12277	AI732001	Gorai.006G110800	AT3G44610	2.6084	protein kinase g11a
18005	CGI8_TC71489	Gorai.013G130400	AT1G09300	2.60597	xaa-pro dipeptidase app
5465	Cotton12_13009_01	Gorai.010G077000	AT4G15450	2.59635	senescence dehydration-associated
3878	Cotton12_27176_01	Gorai.005G017800	AT1G05790	2.59555	lipase class 3 family protein
15552	CGI8_TC59097	Gorai.013G223900	AT2G05920	2.57262	subtilisin-like protease
1496	Cotton12_00523_02	Gorai.004G171200	AT3G08030	2.55421	at5g25460 f18g18_200
6526	Cotton12_36703_01	Gorai.002G019600	AT1G03760	2.55138	rpb5-mediating protein
20252	CGI8_TC79812	Gorai.007G002600	AT2G01940	2.53144	zinc finger protein
11253	Cotton12_23763_01	Gorai.008G274600	AT5G52640	2.52591	heat shock protein 83
10340	Cotton12_07881_01	Gorai.011G070300	AT5G50340	2.52586	dna repair protein
18614	CGI8_TC74582	Gorai.013G202100	AT3G04940	2.51871	cysteine synthase
17982	CGI8_TC71384	#N/A	#N/A	2.51296	at1g56580 f25p12_18
15124	CGI8_DT554207	#N/A	#N/A	2.50816	pectinesterase family protein
19135	CGI8_TC76273	Gorai.007G287700	AT1G64760	2.49933	glycosyl hydrolase family 17 protein
18379	CGI8_TC73077	Gorai.001G260900	AT1G70280	2.49111	nhl repeat-containing protein
20317	CGI8_TC80077	#N/A	#N/A	2.48157	nadh-plastoquinone oxidoreductase subunit 2
3357	Cotton12_08080_01	Gorai.007G277000	AT5G43700	2.46692	at1g04240
7370	Cotton12_39356_01	Gorai.009G321100	AT3G11340	2.46362	glucuronosyl transferase-like protein
2291	Cotton12_01806_01	Gorai.008G106100	AT4G00150	2.45991	scl6-iv
5533	Cotton12_19607_01	Gorai.009G417500	AT2G37200	2.45687	integral membrane
7405	Cotton12_39292_01	Gorai.012G085500	AT1G71210	2.44481	pentatricopeptiderepeat-containing protein
6648	Cotton12_07674_01	Gorai.012G003700	AT5G53150	2.43021	heat shock protein binding unfolded protein binding
18887	CGI8_TC75560	Gorai.004G188600	AT1G53540	2.42833	kda class i heat shock protein
5997	Cotton12_13032_01	Gorai.010G033100	AT1G70320	2.41919	ubiquitin carboxyl-terminal hydrolase 14 gb
7552	Cotton12_12268_01	Gorai.001G260300	AT5G40240	2.40843	nodulin21 family protein
2979	Cotton12_28220_01	Gorai.008G256800	AT4G24060	2.39365	dof zinc finger protein
7187	Cotton12_30852_01	#N/A	#N/A	2.38033	flag-tagged protein kinase domain ofmitogen-activated protein kinase kinase kinase
10616	Cotton12_11102_01	Gorai.007G233100	AT5G10470	2.37861	kinesin motor
1953	Cotton12_00035_01	Gorai.010G230500	AT4G32890	2.37615	zinc finger (gata type) family protein
1085	Cotton12_CGI8_TC77160	Gorai.013G234100	AT2G26670	2.3761	heme oxygenase 1
7649	Cotton12_30494_01	Gorai.012G011100	AT3G14010	2.37464	cid4 (ctc-interacting domain 4)
11496	Cotton12_17042_01	Gorai.007G341700	AT1G09070	2.3613	---NA---
4142	Cotton12_00685_01	Gorai.007G235400	AT5G65340	2.34758	---NA---
3658	Cotton12_24175_01	Gorai.002G163100	AT1G09600	2.34131	crk1 protein
5208	Cotton12_21593_01	Gorai.007G150000	AT4G28640	2.34047	aux iaa protein
827	Cotton12_CGI8_TC59658:a	Gorai.005G136300	AT1G70370	2.33813	polygalacturonase-1 non-catalytic subunit beta
13783	CGI8_CO105450	Gorai.007G186300	AT5G16000	2.33504	leucine-rich repeat receptor-like kinase
15713	CGI8_TC60585	Gorai.004G031700	AT4G26910	2.32577	transducin family protein wd-40 repeat family protein
17246	CGI8_TC68627	Gorai.007G309000	AT1G09460	2.31806	glucan endo--beta-glucosidase-related
10324	Cotton12_01585_01	Gorai.001G097700	AT2G04740	2.3144	ankyrin repeat and btbdomain containing 1
3253	Cotton12_15278_01	Gorai.008G064800	AT5G66330	2.3129	leucine-rich repeat disease resistance protein
4248	Cotton12_00937_01	Gorai.013G214800	AT4G32330	2.29745	bri1-kd interacting protein 118
11916	Cotton12_33350_01	Gorai.N006300	#N/A	2.29537	rhodanese family
3991	Cotton12_26922_01	Gorai.013G001100	AT1G18010	2.2947	duf895 domain membrane protein
20438	CGI8_TC62467	#N/A	#N/A	2.28917	---NA---
16113	CGI8_TC62485	Gorai.009G082900	AT3G44200	2.28149	protein kinase
6903	Cotton12_04554_01	Gorai.002G112100	AT1G21010	2.26922	---NA---
19361	CGI8_TC77037	Gorai.006G170900	AT2G29150	2.26521	trnh_datsttropinone reductase homolog
406	Cotton12_CGI8_TC67982	Gorai.006G017000	AT5G15230	2.26385	gip1-like protein
18450	CGI8_TC73568	Gorai.009G400800	AT3G52610	2.25895	protein
20135	CGI8_TC79361	Gorai.009G264400	AT1G22710	2.2571	sucrose transporter
22248	CGI8_DT527512	#N/A	#N/A	2.2535	---NA---
19725	CGI8_TC78122	Gorai.004G116700	AT5G24030	2.24816	c4-dicarboxylate transporter-like protein
8096	Cotton12_13361_01	Gorai.012G078000	AT3G56010	2.24764	---NA---
11357	Cotton12_04237_02	Gorai.008G004600	AT4G02810	2.2335	---NA---
6751	Cotton12_11892_01	Gorai.005G043700	AT4G10250	2.23272	heat shock protein
345	Cotton12_CD485620	Gorai.009G293500	AT2G40610	2.22767	alpha-expansin 2
3642	Cotton12_23593_01	Gorai.002G154600	AT3G11950	2.22621	homogentisate farnesyltransferase homogentisate geranylgeranyltransferase homogentisate solanesyltransferase prenyltransferase
13573	CGI8_CO076997	Gorai.002G053200	AT3G30841	2.21985	---NA---
14346	CGI8_DR456111	Gorai.007G152200	AT5G37670	2.20969	heat shock protein
21369	CGI8_DT049718	#N/A	#N/A	2.20307	---NA---
5239	Cotton12_21041_01	Gorai.009G049900	AT2G25830	2.20285	upf0082 protein lsei_1022
10236	Cotton12_00999_02	Gorai.006G208800	AT1G63850	2.1992	f13j11 prli-interacting factorexpressed
5161	Cotton12_15623_01	Gorai.009G224400	AT2G35510	2.19869	poly polymerase catalytic domain containingexpressed
11673	Cotton12_39435_01	#N/A	#N/A	2.19379	---NA---
21172	CGI8_DT047244	#N/A	#N/A	2.18819	---NA---
8660	Cotton12_35525_01	#N/A	#N/A	2.17952	glutathione s-transferase gst 18
14267	CGI8_DR454313	Gorai.010G026600	AT1G10150	2.17546	p2a10_arath protein phloem protein 2-like a10 (2-a10)
22686	CGI8_TC73381	Gorai.001G195900	AT1G05000	2.17026	adp-ribosylation factor
4403	Cotton12_19001_02	Gorai.001G204900	AT1G66250	2.16737	beta--glucanase
18398	CGI8_TC73155	#N/A	#N/A	2.1568	ethphon-induced protein
16853	CGI8_TC66124	Gorai.009G281800	AT1G35830	2.15412	vq motif-containing protein
16229	CGI8_TC62985	Gorai.007G370900	AT2G36350	2.15268	protein kinase
15786	CGI8_TC60984	Gorai.013G256800	AT3G44190	2.14744	protein
13055		#N/A	#N/A	2.14411
19162	CGI8_TC76389	#N/A	#N/A	2.14163	methyltransferase type 11
18049	CGI8_TC71781	Gorai.005G111800	AT1G30755	2.14145	apetala1 fruitful
5644	Cotton12_35305_01	Gorai.N007500	#N/A	2.13928	fructose-bisphosphatase precursor
9545	Cotton12_21587_02	Gorai.013G035800	AT4G39210	2.13318	adp-glucose pyrophosphorylase large subunit
15172	CGI8_DT556996	Gorai.003G068200	AT5G09790	2.12646	at5g09790 f17i14_20
18105	CGI8_TC71974	Gorai.009G120300	AT1G66950	2.12317	pdr-like abc transporter
4395	Cotton12_28421_01	Gorai.002G068500	AT5G53890	2.12142	receptor protein kinase
3784	Cotton12_06866_01	Gorai.011G200600	AT3G17070	2.12106	protein
15234	CGI8_DT562259	Gorai.002G125500	AT1G62280	2.1193	slah1 (slac1 homologue 1) transporter
13742	CGI8_CO102483	Gorai.007G139400	AT3G51895	2.10294	sulfate transporter
4638	Cotton12_02997_01	Gorai.006G089100	AT5G45840	2.09788	leucine-rich receptor-like protein kinase -like
17479	CGI8_TC69415	Gorai.003G013800	AT4G36530	2.09709	alpha beta hydrolase fold
7473	Cotton12_15998_01	Gorai.011G238900	AT4G30080	2.097	auxin response factor 10
2366	Cotton12_09506_01	Gorai.006G096700	AT4G32850	2.09531	npap (nuclear polypolymerase) nucleotidyltransferase
4584	Cotton12_08766_01	Gorai.006G170900	AT2G29150	2.08908	short chain alcohol dehydrogenase
7863	Cotton12_02045_01	Gorai.010G042400	AT1G78110	2.08104	ac073942_4contains a weak similarity to elg protein from homo sapiens gi
11245	Cotton12_25206_01	Gorai.001G221000	AT3G22910	2.07626	calcium-transporting atpaseplasma membrane-type
21956	CGI8_DT462278	#N/A	#N/A	2.07383	---NA---
2290	Cotton12_09078_01	Gorai.003G029700	AT5G67480	2.07082	protein
8504	Cotton12_35190_01	Gorai.006G194000	AT1G18390	2.06711	wall-associated kinase 4-like
18090	CGI8_TC71949	Gorai.004G267700	AT1G22870	2.05591	---NA---
12451	BF270875	#N/A	#N/A	2.04999	protein kinase
3376	Cotton12_04875_01	Gorai.008G075600	AT5G61890	2.04947	ap2 erebp transcription factor
416	Cotton12_00471_01	Gorai.012G139200	AT2G17230	2.04478	phosphate-responsive 1 family protein
4785	Cotton12_21943_01	Gorai.007G173100	AT1G05300	2.0437	zinc transporter protein zip1
13915	CGI8_CO122121	Gorai.001G110600	AT1G07590	2.03969	dna-binding protein
17130	CGI8_TC68146	Gorai.013G139000	AT4G15760	2.03848	monooxygenase 2
21670	CGI8_DT053291	#N/A	#N/A	2.03784	---NA---
226	Cotton12_CGI8_TC73838	#N/A	#N/A	2.03753	kda class i heat shock protein
3816	Cotton12_13030_01	Gorai.011G100100	AT3G51040	2.03716	rth (rte1-homolog)
4134	Cotton12_09275_01	Gorai.001G259200	AT3G28210	2.03654	protein
14261	CGI8_DR453682	Gorai.003G033400	AT4G37790	2.0361	---NA---
8171	Cotton12_40981_01	Gorai.012G054200	AT5G15230	2.03559	gip1-like protein
10036	Cotton12_00004_06	Gorai.002G235300	AT2G01820	2.02857	protein kinase
11426	Cotton12_09800_01	Gorai.001G003300	AT1G08510	2.02732	acyl acp-thioesterase
17373	CGI8_TC69090	Gorai.009G083600	AT3G11590	2.02569	at5g22310 mwd9_9
1823	Cotton12_03262_01	Gorai.012G166500	AT1G58100	2.02293	tcp family transcription
105	Cotton12_CGI8_TC62352	#N/A	#N/A	2.01763	nitrate-induced noi protein
22661	CGI8_TC60545	Gorai.011G026300	AT4G27450	2.01523	at3g15450 mjk13_11
9	Cotton12_07571_01	Gorai.011G064300	AT1G72970	2.01322	mandelonitrile lyase
17673	CGI8_TC70256	Gorai.001G155000	AT5G53390	2.00239	wax synthase
12071	AI054842	Gorai.002G119600	AT1G20450	0.504774	---NA---
20075	CGI8_TC79216	Gorai.009G105300	AT2G27080	0.50423	harpin-induced hin1-related harpin-responsive
11285	Cotton12_29497_01	Gorai.008G085100	AT3G49780	0.503586	tpa_exp:phytosulfokine peptide precursor
17184	CGI8_TC68374	Gorai.010G124600	AT4G16130	0.503483	galactokinase like protein
8434	Cotton12_08706_01	Gorai.010G122000	AT2G24550	0.502534	kid-containing protein
9765	Cotton12_20768_01	Gorai.001G009400	AT5G19730	0.502436	protein
2782	Cotton12_02544_01	Gorai.013G087200	AT1G14170	0.50182	kh domain-containing protein
12500	BF272326	Gorai.007G055600	AT4G37260	0.500966	myb-related protein
10662	Cotton12_06186_01	Gorai.005G188100	AT1G27190	0.500517	leucine-rich repeat transmembrane protein
6900	Cotton12_20638_01	Gorai.007G040400	AT5G60850	0.500326	at5g60850 mae1_100
7512	Cotton12_24241_01	Gorai.013G251300	AT5G04590	0.500026	sulfite reductase
9490	Cotton12_09649_01	Gorai.008G076600	AT4G36970	0.498895	remorin family protein
7197	Cotton12_23721_01	Gorai.007G304400	AT3G62550	0.498837	er6 protein
2403	Cotton12_10805_01	#N/A	#N/A	0.496392	ethylene responsive element binding factor 5
149	Cotton12_CGI8_TC66103	Gorai.003G158100	AT4G00430	0.496251	plasma membrane intrinsic protein
2011	Cotton12_02497_01	Gorai.013G229000	AT4G29190	0.495805	ccch-type zinc finger protein
6256	Cotton12_23544_01	Gorai.007G070700	AT4G19645	0.494407	at1g31300 t19e23_12
12805		#N/A	#N/A	0.493583
9003	Cotton12_37718_01	Gorai.009G304300	AT5G03730	0.493453	ctr1-like protein kinase
6333	Cotton12_03123_01	Gorai.013G033000	AT4G10550	0.492353	subtilase family protein
10073	Cotton12_28859_01	Gorai.011G245400	AT2G39420	0.491703	esterase lipase thioesterase family protein
19190	CGI8_TC76477	Gorai.002G169800	AT2G02040	0.491693	peptide transporterexpressed
8526	Cotton12_25007_01	Gorai.009G447200	AT2G21110	0.491401	dirigent-like protein
4256	Cotton12_17447_01	Gorai.011G072200	AT1G52140	0.490665	ests gb
12684	BF268488	#N/A	#N/A	0.490654	betaine aldehyde dehydrogenase
2297	Cotton12_33719_01	Gorai.006G115500	AT2G27230	0.490258	helix-loop-helix dna-binding
2179	Cotton12_19237_01	Gorai.002G006500	AT3G18990	0.490058	reduced vernalization response 1
6213	Cotton12_19525_01	Gorai.003G147000	AT3G16720	0.490006	zinc finger (c3hc4-type ring finger) family protein
6811	Cotton12_23086_01	Gorai.006G059900	AT1G73805	0.489445	protein
18414	CGI8_TC73136	Gorai.001G112100	AT2G29180	0.487145	---NA---
5677	Cotton12_05647_01	Gorai.007G169000	AT1G04960	0.48709	ac004809_23 ests gb
18973	CGI8_TC75817	Gorai.002G103700	AT1G55760	0.48676	btb poz domain-containing protein
11547	Cotton12_10202_02	#N/A	#N/A	0.486622	potassium transporter5p
10744	Cotton12_20427_01	Gorai.004G149900	AT2G46660	0.486144	cytochrome p450
1196	Cotton12_09191_01	Gorai.008G012100	AT2G17390	0.485916	akr2 (ankyrin repeat-containing protein 2) protein binding
3244	Cotton12_05005_01	Gorai.002G222400	AT5G54160	0.485887	caffeic acid methyltransferase
12896		#N/A	#N/A	0.485749
7374	Cotton12_34362_01	Gorai.011G068400	AT1G51760	0.484993	auxin conjugate hydrolase
16852	CGI8_TC66110	Gorai.005G045800	AT3G22890	0.484882	atp sulfurylase
3112	Cotton12_07887_01	Gorai.008G285400	AT1G75290	0.483272	leucoanthocyanidin reductase
18552	CGI8_TC74226	Gorai.012G112100	AT5G01210	0.483182	transferase family protein
19143	CGI8_TC76343	Gorai.011G059200	AT1G54130	0.48316	plastidppgpp synthase
2913	Cotton12_15409_01	Gorai.001G037800	AT4G31800	0.483019	wrky transcription factor
12433	BG441660	Gorai.003G069600	AT3G18750	0.482313	protein kinase
15913	CGI8_TC61633	Gorai.007G157400	AT3G07310	0.481989	---NA---
10220	Cotton12_15964_02	Gorai.004G204200	AT1G62960	0.481756	1-aminocyclopropane-1-carboxylate synthase
11995	Cotton12_CGI8_DT468834	Gorai.005G219200	AT5G39580	0.480901	cationic peroxidase
10716	Cotton12_01408_01	Gorai.009G268300	AT1G76150	0.480661	hydroxysteroid (17-beta) dehydrogenase 4
1816	Cotton12_36343_01	Gorai.009G212600	AT1G45249	0.480095	bzip transcription factor
8399	Cotton12_05130_01	#N/A	#N/A	0.479822	af380658_1 at1g53031
623	Cotton12_CGI8_TC59653	Gorai.006G061800	AT3G26300	0.479314	elicitor-inducible cytochrome p450
1650	Cotton12_00200_03	Gorai.008G026800	AT2G15890	0.478082	mee14 (maternal effect embryo arrest 14)
2234	Cotton12_19349_01	Gorai.007G274700	AT5G29000	0.477947	myb family transcription factor
2076	Cotton12_33787_01	Gorai.010G086300	AT1G72830	0.477765	ccaat-binding transcription factor (cbf-b nf-ya) family protein
286	Cotton12_CGI8_TC59660	Gorai.009G072100	AT3G20820	0.477415	leucine rich repeat protein
12129	AI730171	Gorai.005G234900	AT4G37260	0.477251	r2r3-myb transcription factor
9719	Cotton12_33943_01	Gorai.005G004900	AT5G01850	0.477199	protein kinase atn1-like protein
18605	CGI8_TC74430	Gorai.013G185500	AT5G17540	0.477028	benzoyl coenzyme a: benzyl alcohol benzoyl transferase
15050	CGI8_DT550160	#N/A	#N/A	0.476579	---NA---
1204	Cotton12_40871_01	#N/A	#N/A	0.475953	---NA---
19446	CGI8_TC77221	Gorai.004G129800	AT5G41950	0.475111	protein
1213	Cotton12_07314_01:a	Gorai.007G284400	AT5G11880	0.474863	ornithine decarboxylase
11596	Cotton12_34346_01	Gorai.005G198600	AT3G54680	0.474795	at3g54680 t5n23_40
1748	Cotton12_CGI8_TC73520:a	Gorai.002G193600	AT2G16600	0.474422	cyclophilin
18366	CGI8_TC72939	Gorai.002G013000	AT5G39580	0.47365	cationic peroxidase
12402	BE052503	Gorai.007G027700	AT4G12500	0.473623	pearli 1-like protein
15714	CGI8_TC60606	Gorai.009G067500	AT2G24540	0.473452	kelch-motif containing protein
9015	Cotton12_31152_01	Gorai.011G105300	AT3G50620	0.47344	---NA---
10785	Cotton12_08591_01	Gorai.006G255000	AT1G48520	0.473076	aspartyl glutamyl-trna amidotransferase subunit b
19187	CGI8_TC76461	Gorai.006G166600	AT5G03230	0.473028	af412087_1 at3g45210 t14d3_150
17562	CGI8_TC69847	Gorai.008G016000	AT5G64250	0.472931	2-nitropropanenpd
683	Cotton12_02692_01	Gorai.001G227000	AT5G48385	0.4722	abi3-interacting protein 2
18460	CGI8_TC73450	Gorai.001G109600	AT5G08590	0.471796	serine threonine-protein kinase
9863	Cotton12_00576_02	Gorai.010G017600	AT2G26560	0.471048	latex allergen from hevea brasiliensis
11861	Cotton12_36977_01	#N/A	#N/A	0.47085	---NA---
12530	BF278109	#N/A	#N/A	0.470561	BF278109
3255	Cotton12_05852_01	Gorai.008G232500	AT4G17500	0.469607	ethylene responsive element binding factor 2
11935	Cotton12_07866_01	Gorai.009G164100	AT5G54960	0.468575	pyruvate decarboxylase
15837	CGI8_TC61256	Gorai.009G304400	AT5G13750	0.468437	transporter-like protein
12259	AI727757	Gorai.010G112400	AT4G30960	0.468209	protein kinase
6907	Cotton12_41085_01	Gorai.001G226600	AT2G43840	0.46805	udp-glucuronosyl udp-glucosyltransferase
1127	Cotton12_00008_08	Gorai.009G072100	AT3G20820	0.467644	leucine rich repeat protein
19760	CGI8_TC78168	#N/A	#N/A	0.466832	protein kinase family protein
10464	Cotton12_08294_01	Gorai.012G142600	AT5G64250	0.466335	2-nitropropane dioxygenase npd
13746	CGI8_CO103093	Gorai.008G295000	AT5G14740	0.46611	carbonic anhydrase
14126	CGI8_DN803733	#N/A	#N/A	0.464818	---NA---
18320	CGI8_TC72749	Gorai.010G118000	AT4G31880	0.463554	ac011713_16ests gb
18646	CGI8_TC74726	Gorai.006G236200	AT3G54220	0.463491	scarecrow1 protein
8059	Cotton12_41224_01	Gorai.008G156100	AT1G17100	0.463365	soul-like protein
396	Cotton12_02753_01	Gorai.011G137200	AT3G54420	0.463176	class iv chitinase
16872	CGI8_TC66800	Gorai.007G173800	AT3G22200	0.463004	gamma-aminobutyrate transaminase subunit precursor isozyme 3
1262	Cotton12_00885_02	Gorai.013G060300	AT5G64260	0.462762	phi-1-like protein
1563	Cotton12_05695_01	Gorai.009G226900	AT4G24400	0.462232	serine threonine kinase
18540	CGI8_TC74175	Gorai.009G167800	AT2G44350	0.461815	citrate synthase
16285	CGI8_TC63359	Gorai.009G031000	AT2G19580	0.460613	senescence-associated protein 5
2124	Cotton12_04147_01	Gorai.011G058300	AT1G72650	0.45939	myb transcription factor-like
20171	CGI8_TC79540	Gorai.009G251400	AT1G21410	0.458231	at1g21410 f24j8_17
13898	CGI8_CO118203	Gorai.010G187200	AT5G47560	0.457895	sodium-dicarboxylate cotransporter-like
17105	CGI8_TC68051	Gorai.005G183800	AT1G23870	0.456957	trehalose-6-phosphate synthase
17952	CGI8_TC71362	Gorai.003G003300	AT2G17650	0.456366	amp-dependent synthetase and ligase family protein
5256	Cotton12_09684_01	Gorai.008G265600	AT5G53660	0.455741	transcription activator
2177	Cotton12_00439_04	Gorai.003G130700	AT1G07540	0.455305	myb transcription factor
5624	Cotton12_12532_01	Gorai.004G001300	AT5G60680	0.455295	af412087_1 at3g45210 t14d3_150
9919	Cotton12_40538_01	Gorai.005G101200	AT3G46630	0.454029	defective chloroplasts and leavesprotein
1917	Cotton12_21049_01	Gorai.009G082800	AT2G27230	0.453754	helix-loop-helix dna-binding
12892	Cotton12_CGI8_TC66552:a	Gorai.007G065000	AT1G77120	0.453304	alcohol dehydrogenase 1
16927	CGI8_TC67053	Gorai.006G140800	AT5G06860	0.45152	polygalacturonase-inhibiting protein
823	Cotton12_04011_01	Gorai.009G182300	AT1G05010	0.451487	1-aminocyclopropane-1-carboxylate oxidase
3567	Cotton12_15091_01	Gorai.009G001900	AT2G06925	0.450602	phospholipase a2
17223	CGI8_TC68534	Gorai.004G267900	AT1G33590	0.450178	leucine-rich repeat family protein
6535	Cotton12_14170_01	Gorai.006G266200	AT3G62270	0.45004	anion exchange family protein
4904	Cotton12_03252_01	#N/A	#N/A	0.448965	pleckstrin homologydomain-containing
7995	Cotton12_10382_01	Gorai.009G066700	AT5G24910	0.448777	at5g24910 f6a4_120
7830	Cotton12_25142_01	Gorai.011G021600	AT1G11190	0.447504	bifunctional nuclease bfn1
17697	CGI8_TC70352	Gorai.011G003900	AT1G59610	0.447045	dynamin-like protein
17408	CGI8_TC69135	Gorai.012G055600	AT5G15140	0.445793	aldose 1-epimerase-like protein
8123	Cotton12_31726_01	Gorai.011G205100	AT3G06430	0.444574	pentatricopeptiderepeat-containing protein
18486	CGI8_TC73661	Gorai.008G285400	AT1G75290	0.444283	leucoanthocyanidin reductase
4923	Cotton12_03113_01	Gorai.005G052500	AT5G46050	0.442812	peptide transporter
7877	Cotton12_39045_01	Gorai.001G266800	AT5G14420	0.442262	rglg2 (ring domain ligase2)
12523	BF278101	#N/A	#N/A	0.441552	lipoxygenase
7626	Cotton12_33151_01	Gorai.006G182900	AT2G38240	0.441077	leucoanthocyanidin dioxygenase-like protein
1644	Cotton12_19111_01	Gorai.009G226400	AT2G17280	0.440466	phosphoglycerate bisphosphoglycerate mutase family protein
102	Cotton12_00001_132	Gorai.004G246500	AT5G28840	0.439192	at5g28840 f7p1_20
18888	CGI8_TC75561	Gorai.007G042700	AT3G48530	0.438689	akin gamma
10289	Cotton12_02642_01	Gorai.002G059900	AT3G16060	0.438555	protein
5706	Cotton12_10266_01	Gorai.010G187200	AT5G47560	0.438378	solute carrier family 13 (sodium-dependent dicarboxylate transporter)member 3
22460	CGI8_DT560660	Gorai.009G401900	AT3G12810	0.438166	---NA---
15136	CGI8_DT555908	#N/A	#N/A	0.43737	ribosome-associated protein p40
960	Cotton12_AF336284	Gorai.001G020600	AT5G35550	0.435111	transcription factor myb251
10496	Cotton12_14925_01	Gorai.006G184000	AT4G33070	0.434965	pyruvate decarboxylase
629	Cotton12_CGI8_TC59989	Gorai.001G261100	AT3G48000	0.434559	aldehyde dehydrogenase
1149	Cotton12_CGI8_TC66246	Gorai.002G222900	AT1G77120	0.43407	alcohol dehydrogenase a
12307	AI728189	Gorai.004G212800	AT4G00430	0.433817	plasma membrane intrinsic protein
9191	Cotton12_08451_01	Gorai.009G134800	AT1G79860	0.433769	pollen-specific kinase partner protein
6511	Cotton12_17905_01	Gorai.008G055300	AT1G67070	0.433178	mannose-6-phosphate isomerase
767	Cotton12_CGI8_TC59801	Gorai.003G034300	AT2G22780	0.433164	glyoxysomal malate dehydrogenase precursor
460	Cotton12_AF034132	Gorai.001G143200	AT2G47460	0.432299	myb-like transcription factor 4
10526	Cotton12_17119_01	Gorai.011G211300	AT5G05340	0.432138	peroxidase precursor
18772	CGI8_TC75101	Gorai.006G261300	AT3G06850	0.431828	dihydrolipoamide branched chain transacylase e2
7546	Cotton12_07986_02	#N/A	#N/A	0.430672	zinc finger (c3hc4-type ring finger) family protein
15155	CGI8_DT557365	Gorai.011G012900	AT2G32510	0.430457	npk1-related protein kinase
12093	AW587457	Gorai.002G065000	AT5G54080	0.430057	homogentisate-dioxygenase
16200	CGI8_TC62948	Gorai.005G234600	AT4G15480	0.429511	limonoid udp-glucosyltransferase
6028	Cotton12_17071_01	Gorai.009G399200	AT2G36090	0.427613	f-box family protein
11918	Cotton12_39704_01	#N/A	#N/A	0.424528	ac068924_29non-ltr retroelement reverse transcriptase
20640	CGI8_TC67016	Gorai.008G182800	AT5G62740	0.424023	hypersensitive-induced response protein
18587	CGI8_TC74456	Gorai.004G169100	AT1G01550	0.423328	---NA---
8258	Cotton12_35087_01	Gorai.003G131600	AT2G28930	0.42245	protein kinase
4565	Cotton12_02331_01	Gorai.007G052800	AT3G50440	0.420977	at3g50440 t20e23_40
20766	CGI8_TC70658	Gorai.004G244100	AT5G27320	0.419629	tpa:gid1-like gibberellin receptor
3955	Cotton12_15777_01	Gorai.008G219900	AT4G20325	0.419063	ribonucleasesubunit b
12154	AI055089	Gorai.003G139900	AT3G45640	0.418778	mitogen-activated protein kinase 3
14031	CGI8_CO496317	Gorai.009G232400	AT1G28220	0.415286	purine permease
6401	Cotton12_17176_01	Gorai.009G053200	AT5G51350	0.415277	leucine-rich repeat transmembrane protein
12399	BF270386	#N/A	#N/A	0.415141	---NA---
12825	Cotton12_CGI8_NP385887:a	Gorai.009G361800	AT5G05340	0.414081	peroxidase
7607	Cotton12_19371_01	Gorai.005G100700	AT5G10600	0.411718	cytochrome p450
16431	CGI8_TC64088	Gorai.009G366600	AT3G14860	0.411429	nhl repeat-containing protein
17633	CGI8_TC70143	Gorai.011G188800	AT3G21420	0.411158	srg1-like protein
8940	Cotton12_25153_01	Gorai.002G200500	AT2G16950	0.410648	protein
12877	Cotton12_CGI8_TC61781	Gorai.005G219200	AT5G39580	0.410005	cationic peroxidase
288	Cotton12_AY476737	Gorai.004G030600	AT4G25810	0.409158	xyloglucan endotransglycosylase
12106	AI054920	Gorai.003G047800	AT5G64810	0.40891	wrky6 transcription factor
7993	Cotton12_14314_01	Gorai.012G108900	AT3G53990	0.408018	at3g53990 f5k20_290
6178	Cotton12_22482_01	Gorai.005G244400	#N/A	0.407635	polyphenol oxidase
1021	Cotton12_15379_01	Gorai.001G158100	AT2G46210	0.406392	delta-8 sphingolipid desaturase
5297	Cotton12_35960_01	Gorai.005G117500	AT1G71250	0.406273	gdsl-motif lipase hydrolase family protein
855	Cotton12_CD486506	Gorai.010G155600	AT1G28330	0.402491	auxin-repressed protein
7651	Cotton12_00576_01	Gorai.010G017600	AT2G26560	0.402407	patatin-like protein
1939	Cotton12_11017_01	Gorai.002G065900	AT3G18380	0.401893	sequence-specific dna binding transcription factor
10963	Cotton12_29380_01	Gorai.003G127200	AT5G59050	0.401757	---NA---
9331	Cotton12_08339_02	Gorai.006G253700	AT1G04400	0.40153	at1g04400
15779	CGI8_TC60956	Gorai.008G006300	AT2G48020	0.401146	sugar transporter
20381	CGI8_TC80234	Gorai.007G022500	AT4G11680	0.40055	zinc finger (c3hc4-type ring finger) family protein
19728	CGI8_TC78135	Gorai.006G238400	AT2G32120	0.398234	heat shock protein 70
16980	CGI8_TC67478	Gorai.011G158000	AT2G26710	0.395232	cytochrome p450 monooxygenase
12502	BF272328	Gorai.007G055600	AT4G37260	0.394736	r2r3-myb transcription factor
18412	CGI8_TC73128	Gorai.010G227700	AT1G15550	0.393952	gibberellin 3 beta-hydroxylase
8508	Cotton12_12223_01	Gorai.004G262300	AT1G73380	0.392824	---NA---
19749	CGI8_TC78201	Gorai.001G012100	AT5G56980	0.391514	uncharacterized protein
14679	CGI8_DR462547	Gorai.009G429900	AT4G27280	0.390933	calcium-binding ef-hand
20448	CGI8_TC62737	Gorai.002G149300	AT4G34710	0.390901	---NA---
16340	CGI8_TC63551	Gorai.007G231600	AT2G22620	0.390728	gene product
5802	Cotton12_05432_01	Gorai.008G127100	AT2G46600	0.390523	af410313_1 at2g46600
17634	CGI8_TC70144	Gorai.010G215800	AT2G02990	0.390201	s-like rnase
22749	CGI8_TC73521	Gorai.002G193600	AT2G16600	0.389751	cyclophilin
12386	AW561921	Gorai.013G153600	AT2G30860	0.388921	glutathione s-transferase
3026	Cotton12_17235_01	Gorai.007G291700	AT3G21510	0.388829	hpt phosphotransmitter
11518	Cotton12_22495_01	Gorai.009G223000	AT1G10070	0.388008	branched-chain amino acid aminotransferase
2131	Cotton12_16524_01	Gorai.007G206000	AT4G36740	0.387303	homeodomain protein
19477	CGI8_TC77419	Gorai.007G235800	AT5G65380	0.382657	ripening regulated protein
12745	BF268912	Gorai.001G094000	AT3G22142	0.377972	cell wall protein like
6556	Cotton12_02321_01	Gorai.009G025800	AT2G46225	0.377148	abil1 (abi-1-like 1)
11138	Cotton12_12882_01	Gorai.008G205700	AT3G48530	0.376855	akin gamma
18798	CGI8_TC75191	Gorai.006G124900	AT4G32940	0.372608	c13 endopeptidase np1 precursor
4518	Cotton12_26215_01	Gorai.011G056900	AT1G72430	0.370936	auxin-induced-like protein
1087	Cotton12_CGI8_TC66367:b	Gorai.005G082300	AT1G77120	0.370748	alcohol dehydrogenase
12012	AI725820	Gorai.004G030600	AT4G25810	0.369556	xyloglucan endotransglycosylase
1529	Cotton12_06019_01	Gorai.013G187300	AT1G08630	0.36928	aromatic amino acid beta-eliminating lyase threonine aldolase
6629	Cotton12_36104_01	Gorai.006G139200	AT5G06940	0.368718	protein kinase
8265	Cotton12_10730_01	Gorai.004G009700	AT5G22450	0.368413	protein
21438	CGI8_DT050228	Gorai.008G236600	AT4G12420	0.368208	---NA---
20831	CGI8_TC72463	Gorai.007G049100	AT4G10770	0.367074	senescence-associated protein
19072	CGI8_TC76139	Gorai.009G423500	AT5G02580	0.366398	uncharacterized plant-specific domain tigr01589 familyexpressed
5011	Cotton12_29607_01	Gorai.004G149900	AT2G46660	0.366272	cytochrome p450
4074	Cotton12_11185_01	Gorai.002G048900	AT3G14840	0.366209	leucine-rich repeat family protein protein kinase family protein
5360	Cotton12_12437_01	Gorai.007G049000	AT5G66170	0.365115	senescence-associated protein
8689	Cotton12_36303_01	#N/A	#N/A	0.365005	sec14 cytosolic polyphosphoinositide-binding
21450	CGI8_DT050799	#N/A	#N/A	0.364234	---NA---
3196	Cotton12_13031_01	Gorai.010G219200	AT3G56400	0.363896	transcription factor
2518	Cotton12_08845_01	Gorai.003G064100	AT3G16230	0.363605	rna binding catalytic
12423	BF277095	Gorai.008G139100	AT4G02020	0.360734	at4g02020 t10m13_3
12666	BG444745	Gorai.005G082400	AT1G77120	0.359623	alcohol dehydrogenase
8072	Cotton12_27945_01	Gorai.003G119900	AT5G63520	0.356887	fbl91_arathf-box lrr-repeat protein at5g63520
18999	CGI8_TC75909	Gorai.004G049400	AT3G62260	0.356077	protein phosphatase-2c
14974	CGI8_DT545351	#N/A	#N/A	0.356068	---NA---
18975	CGI8_TC75822	Gorai.003G038300	AT5G65140	0.354347	trehalose-6-phosphate phosphatase
5797	Cotton12_17139_01	Gorai.007G162000	AT3G07550	0.353681	f-box family protein
1566	Cotton12_09691_01	Gorai.006G061800	AT3G26300	0.352636	elicitor-inducible cytochrome p450
19006	CGI8_TC75932	Gorai.009G208700	AT1G47720	0.350192	osb1 (organellar single-stranded) single-stranded dna binding
19903	CGI8_TC78593	#N/A	#N/A	0.349939	alpha tubulin
10752	Cotton12_12036_01	Gorai.009G206900	AT4G31940	0.348939	e-classgroup i
792	Cotton12_18663_01	Gorai.009G127400	AT5G11160	0.3489	adenine phosphoribosyltransferase
1919	Cotton12_20719_01	Gorai.011G292100	AT2G40200	0.347428	basic helix-loop-helixfamily protein
5724	Cotton12_13387_02	Gorai.003G035600	AT4G37890	0.346982	copia-like retroelement pol polyprotein
3957	Cotton12_28146_01	Gorai.005G219100	AT2G41480	0.34301	cationic peroxidase
6683	Cotton12_40155_01	Gorai.009G005900	AT3G21240	0.342094	cinnamyl alcohol dehydrogenase
8970	Cotton12_24562_01	Gorai.004G225800	AT2G34930	0.340001	eix receptor 2
6314	Cotton12_04578_01	Gorai.002G129400	AT1G75100	0.339986	auxilin-like protein
8196	Cotton12_09040_01	Gorai.009G178100	AT3G21690	0.334337	mate efflux family protein
14083	CGI8_DN800018	Gorai.004G128000	AT1G33055	0.334237	---NA---
1707	Cotton12_CGI8_TC59654	Gorai.009G310200	AT5G07990	0.333309	elicitor-inducible cytochrome p450
21787	CGI8_DT455736	Gorai.013G109300	AT1G77360	0.331623	---NA---
880	Cotton12_CGI8_TC75366	Gorai.004G255200	AT5G17520	0.33076	protein
3407	Cotton12_14534_01	Gorai.004G288300	AT2G19810	0.330167	ccch-type zinc finger protein
18884	CGI8_TC75496	Gorai.001G265800	AT5G39090	0.327979	transferase family protein
18924	CGI8_TC75665	Gorai.011G079400	AT1G80310	0.325254	sulfate transporter
14139	CGI8_DN802815	#N/A	#N/A	0.324244	---NA---
649	Cotton12_CGI8_TC61148	Gorai.013G187300	AT1G08630	0.324126	aromatic amino acid beta-eliminating lyase threonine aldolase
5359	Cotton12_18504_01	Gorai.011G254400	AT1G17860	0.323923	trypsin inhibitor
3402	Cotton12_02012_01	Gorai.004G227800	AT3G20770	0.323106	ein3-like protein
12015	AI054524	Gorai.013G124500	AT1G55020	0.32146	lipoxygenase
14065	CGI8_DN779603	Gorai.001G233600	AT4G13630	0.319977	ac004809_6the ifa-binding protein from arabidopsis thaliana gb
11141	Cotton12_04635_01	Gorai.002G027200	AT5G07900	0.317633	---NA---
2165	Cotton12_36110_01	Gorai.003G163800	AT1G62990	0.317332	class ii knox homeobox transcription factor
601	Cotton12_CGI8_TC68815	Gorai.007G258000	AT5G07010	0.31604	sulfotransferase family protein
7523	Cotton12_37812_01	Gorai.005G265100	AT1G80160	0.314524	lactoylglutathione lyase family protein glyoxalase i family protein
6245	Cotton12_40575_01	Gorai.004G060800	AT2G31100	0.31437	lipase-like protein
4814	Cotton12_00007_02	Gorai.007G262000	AT5G18130	0.314277	---NA---
760	Cotton12_CGI8_TC74339	Gorai.008G026800	AT2G15890	0.314277	mee14 (maternal effect embryo arrest 14)
3153	Cotton12_02217_01	Gorai.008G199600	AT5G60980	0.308733	nuclear transport factor 2family protein rna recognition motif-containing protein
4621	Cotton12_34177_01	Gorai.011G077800	AT1G80440	0.306733	kelch repeat-containing f-box-like
4921	Cotton12_18975_01	Gorai.009G092300	AT3G47160	0.306591	zinc finger (c3hc4-type ring finger) family protein
2902	Cotton12_07012_01	Gorai.011G104000	AT3G50410	0.305459	dof zinc finger protein
12252	AI055477	Gorai.004G030700	AT5G57560	0.304157	xyloglucan endotransglycosylase
14016	CGI8_CO492732	Gorai.013G115800	AT1G08860	0.302926	copine-like protein
7556	Cotton12_22798_01	Gorai.008G161500	AT3G26320	0.302055	cytochrome p450
12754	BG445364	Gorai.003G131600	AT2G28930	0.299619	protein kinase
6616	Cotton12_15935_01	Gorai.005G205700	AT4G10265	0.299203	probable wound-induced protein
EMPTY		#N/A	#N/A	0.296711
9988	Cotton12_14345_01	Gorai.007G015200	AT5G53420	0.292683	protein
7293	Cotton12_16240_01	Gorai.009G218200	AT2G23090	0.288065	y2309_arath uncharacterized protein at2g23090
10275	Cotton12_05982_01	Gorai.009G413200	AT5G07010	0.287321	steroid sulfotransferase-like protein
8790	Cotton12_36840_01	Gorai.003G094400	AT5G62680	0.287199	proton-dependent oligopeptide transport-like protein
15884	CGI8_TC61386	#N/A	#N/A	0.286997	tubby protein
19581	CGI8_TC77704	Gorai.008G244600	AT1G12780	0.286495	uridine diphosphate glucose epimerase
3173	Cotton12_08922_01	Gorai.004G267900	AT1G33590	0.28643	leucine-rich repeat family protein
7711	Cotton12_33188_01	Gorai.003G103400	AT1G73880	0.285295	mee40 (maternal effect embryo arrest 40)
11040	Cotton12_21465_02	Gorai.005G164000	#N/A	0.285091	---NA---
5631	Cotton12_39353_01	#N/A	#N/A	0.281531	aspartyl protease family protein
14042	CGI8_CO493827	#N/A	#N/A	0.279744	---NA---
16976	CGI8_TC67357	Gorai.009G147900	AT3G14310	0.279251	pectin methylesterase
19547	CGI8_TC77604	Gorai.006G167900	AT2G42760	0.278786	---NA---
7880	Cotton12_34399_01	Gorai.008G115400	AT1G01900	0.278708	ac020622_2p69d gene from lycopersicon esculentum gb
7854	Cotton12_18377_02	Gorai.005G115800	AT1G22620	0.278188	protein
11727	Cotton12_28401_01	Gorai.008G201100	AT5G38790	0.277589	---NA---
56	Cotton12_03721_01	Gorai.012G065000	AT3G27540	0.277382	glycosyl transferase family 17 protein
11085	Cotton12_01085_01	Gorai.002G112200	AT1G20980	0.274271	spl1-related2 protein
549	Cotton12_CGI8_TC66201:b	Gorai.004G057400	AT5G44030	0.271373	cellulose synthase
387	Cotton12_AF085070	Gorai.002G222900	AT1G77120	0.270711	alcohol dehydrogenase a
17086	CGI8_TC67970	Gorai.002G249700	AT5G03040	0.270413	sf16 protein
6339	Cotton12_16170_01	Gorai.001G154000	AT2G46520	0.268365	cellular apoptosis susceptibility protein
5267	Cotton12_37989_01	Gorai.011G145500	AT2G43210	0.267048	ubx domain-containing protein
2388	Cotton12_18080_01	Gorai.003G016600	AT4G36740	0.266791	homeodomain protein
2415	Cotton12_14366_01	Gorai.012G080500	AT1G50420	0.266498	scarecrow 3 protein
3653	Cotton12_28647_01	Gorai.008G014100	AT1G20670	0.263338	dna-binding bromodomain-containing protein
16763	CGI8_TC65750	Gorai.009G272400	AT1G19530	0.262833	---NA---
1622	Cotton12_CGI8_TC62844	#N/A	#N/A	0.260528	gtp binding protein
2573	Cotton12_25281_01	Gorai.013G170800	AT1G53120	0.2605	photosystem ii s4 domain protein
7961	Cotton12_35350_01	Gorai.008G145300	AT3G62820	0.259061	invertase pectin methylesterase inhibitor family protein
8987	Cotton12_09643_01	Gorai.009G332100	AT1G27290	0.258646	---NA---
5809	Cotton12_23471_01	Gorai.001G000400	AT4G31350	0.258504	protein
6487	Cotton12_17469_01	Gorai.008G287700	AT3G18280	0.258293	lipid transfer protein
16384	CGI8_TC63846	Gorai.011G212100	AT3G58040	0.253495	seven in absentiafamily protein
7309	Cotton12_06087_01	Gorai.002G090200	AT5G55050	0.253416	gdsl-motif lipase hydrolase
13992	CGI8_CO131394	Gorai.005G052500	AT5G46050	0.251501	peptide transporter
3532	Cotton12_34624_01	Gorai.007G037500	AT3G47550	0.251051	zinc finger (c3hc4-type ring finger) family protein
17375	CGI8_TC69097	Gorai.009G116700	AT1G07090	0.249756	---NA---
3827	Cotton12_35090_01	Gorai.013G220200	AT3G13790	0.247479	fructan 1-exohydrolase
17999	CGI8_TC71541	Gorai.003G177800	AT3G01680	0.245312	---NA---
16071	CGI8_TC62359	Gorai.003G086500	AT1G65650	0.244357	ubiquitin carboxyl-terminal hydrolase l5
6948	Cotton12_16841_01	Gorai.003G177800	AT3G01680	0.242399	---NA---
18052	CGI8_TC71704	Gorai.005G142300	AT1G69490	0.241062	nac domain protein
9413	Cotton12_06299_01	Gorai.009G223000	AT1G10070	0.240112	branched-chain-amino-acid aminotransferasechloroplastexpressed
272	Cotton12_CGI8_TC75334	Gorai.002G257300	AT5G02230	0.239132	haloacid dehalogenase-like hydrolase family protein
17559	CGI8_TC69835	Gorai.011G027500	AT4G03510	0.235883	ring zinc finger protein
1220	Cotton12_00384_02	Gorai.001G261100	AT3G48000	0.23536	aldehyde dehydrogenase
11303	Cotton12_24365_01	#N/A	#N/A	0.234417	---NA---
4660	Cotton12_19089_01	Gorai.001G066800	AT1G26300	0.231009	bsd domain-containing protein
16937	CGI8_TC67270	Gorai.010G197900	AT3G08510	0.229302	phospholipase c
3950	Cotton12_10164_01	#N/A	#N/A	0.227907	nadh dehydrogenase subunit 4l
14104	CGI8_DN801813	Gorai.004G093000	AT5G19890	0.226098	peroxidase
4399	Cotton12_27849_01	Gorai.013G259100	AT5G22830	0.223034	magnesium transporter-like familyexpressed
15778	CGI8_TC60955	Gorai.009G326200	AT2G03430	0.222375	ankyrin repeat
8296	Cotton12_36547_01	Gorai.012G152100	AT1G49320	0.22192	burp domain-containing protein
22447	CGI8_DT558028	#N/A	#N/A	0.221257	---NA---
17199	CGI8_TC68453	Gorai.007G267900	AT3G04070	0.221143	nac domain transcription factor
10715	Cotton12_03623_01	Gorai.004G093200	AT5G06730	0.220338	peroxidase
10068	Cotton12_36956_01	#N/A	#N/A	0.219437	at3g15450 mjk13_11
441	Cotton12_07638_01	Gorai.010G082900	AT3G13750	0.218936	beta-galactosidase
16809	CGI8_TC65968	Gorai.003G180100	AT4G18020	0.216389	aprr2 (pseudo-response regulator 2) transcription factor
5421	Cotton12_19112_01	Gorai.006G145000	AT2G44130	0.214279	protein
8066	Cotton12_06049_01	Gorai.011G001000	AT2G24100	0.213717	protein
16084	CGI8_TC62312	Gorai.001G233400	AT3G25030	0.210234	zinc finger (c3hc4-type ring finger) family protein
19221	CGI8_TC76577	#N/A	#N/A	0.205698	phosphoribosylformylglycinamidine synthase
14128	CGI8_DN803785	Gorai.002G108600	AT3G50120	0.194961	---NA---
9486	Cotton12_08493_01	Gorai.004G162900	AT2G45270	0.190105	o-sialoglycoprotein endopeptidase
10984	Cotton12_26804_01	Gorai.005G080100	AT1G21310	0.187921	---NA---
12158	AI055122	#N/A	#N/A	0.187307	myb transcription factor
713	Cotton12_29880_01	Gorai.007G318400	#N/A	0.187304	alpha & ccdb lethal fusion protein
2355	Cotton12_29816_01	Gorai.008G123200	AT2G46270	0.18401	g-box binding factor
8972	Cotton12_03560_01	Gorai.004G193700	AT5G47180	0.18146	vesicle-associated membrane family protein vamp family protein
8409	Cotton12_11109_01	Gorai.001G011100	AT2G19590	0.180288	acc oxidase
17133	CGI8_TC68153	Gorai.013G269600	AT1G07150	0.179589	protein
21736	CGI8_DT053758	#N/A	#N/A	0.177738	---NA---
8211	Cotton12_40094_01	Gorai.007G274800	AT3G04460	0.17693	peroxisomal biogenesis factor 12
22258	CGI8_DT527600	Gorai.003G174800	AT3G58280	0.175138	---NA---
13377	CGI8_BQ401567	#N/A	#N/A	0.175079	argonaute9 protein
9281	Cotton12_13996_01	Gorai.004G192500	AT4G17030	0.174009	expansin-like protein
18896	CGI8_TC75514	Gorai.001G202500	AT5G38220	0.171654	cgi67 serine protease-like
15212	CGI8_DT560179	Gorai.007G042500	AT3G48520	0.168853	cytochrome p450-like protein
1357	Cotton12_18339_01	Gorai.002G188000	AT3G26430	0.167842	early nodulin 8 precursor
2502	Cotton12_10015_01	Gorai.012G110300	AT3G09210	0.16673	at3g09210 f3l24_8
5149	Cotton12_09948_01	Gorai.001G100100	AT4G12650	0.156013	protein
6712	Cotton12_09509_01	Gorai.004G007000	AT3G47080	0.152517	at1g07280 f22g5_32
22384	CGI8_DT554795	Gorai.007G138200	AT1G03120	0.149267	lea protein
5866	Cotton12_02239_01	Gorai.010G031800	AT5G65640	0.142124	bhlh transcription factor
19292	CGI8_TC76761	#N/A	#N/A	0.141737	---NA---
22754	CGI8_TC67327	Gorai.002G072700	AT4G27450	0.141659	at3g15450 mjk13_11
2951	Cotton12_17975_01	Gorai.002G156700	AT2G42200	0.135745	sbp-domain protein
9028	Cotton12_21189_02	Gorai.001G025000	AT4G26270	0.128255	pyrophosphate-dependent phosphofructo-1-kinase
16480	CGI8_TC64324	Gorai.008G157200	AT5G50760	0.12778	auxin-responsive family protein
5708	Cotton12_04706_01	Gorai.006G049800	AT5G23950	0.124427	c2 domain-containing protein
20505	CGI8_TC63839	Gorai.005G097300	AT1G27600	0.111779	---NA---
3543	Cotton12_10790_01	Gorai.011G141300	#N/A	0.109407	ji23_horvu23 kda jasmonate-induced protein
19395	CGI8_TC77073	Gorai.009G084800	AT5G22400	0.102841	rac gtpase activating protein 1
9650	Cotton12_06225_01	Gorai.006G093900	AT1G29380	0.101749	ac068667_16beta- 26636-27432
7435	Cotton12_34165_01	Gorai.001G011100	AT2G19590	0.101544	acc oxidase
1103	Cotton12_13222_01	Gorai.012G120900	AT1G10360	0.098465	glutathione s-transferase
2082	Cotton12_04256_01	Gorai.005G141900	AT1G69580	0.096199	myb family transcription factor
14989	CGI8_DT546514	#N/A	#N/A	0.059722	4-coumarate:coenzyme a ligase
7332	Cotton12_20098_01	Gorai.007G273600	AT3G14470	0.013223	resistance gene analog
18523	CGI8_TC74079	Gorai.007G217900	AT1G16570	0.008782	asparagine-linked glycosylation 1 homolog (beta--mannosyltransferase)
1313	Cotton12_10996_01	Gorai.006G181200	AT2G38110	0.003522	atgpat6 gpat6 (glycerol-3-phosphate acyltransferase 6) 1-acylglycerol-3-phosphate o-acyltransferase acyltransferase

## Sheet: 12 h treatment
ID	Name	Gorai ID	TAIR ID	Ratio 12h (+P/-P)	Description
14947	CGI8_DT543240	#N/A	#N/A	220.448	protein
8924	CGI8_TC72064	Gorai.007G055900	AT2G14960	85.9205	auxin-responsive gh3-like protein
14754	CGI8_TC65241	Gorai.003G072700	AT4G10440	68.236	---NA---
11539	AI731164	Gorai.007G168600	#N/A	49.8163	---NA---
175	Cotton12_00888_01	Gorai.007G055900	AT2G14960	32.7936	gh3 protein
12192	Cotton12_11151_01	#N/A	#N/A	25.6708	---NA---
15098	Cotton12_27913_01	Gorai.009G419500	AT2G37100	19.4275	protamine p1 family protein
3973	Cotton12_12737_01	Gorai.003G119400	AT5G50790	17.5553	3-like protein
3947	CGI8_TC63483	Gorai.002G132100	AT1G45474	14.7373	light-harvesting chlorophyll-a b protein of photosystem i
8786	Cotton12_13986_01	Gorai.009G248500	AT3G24590	14.4423	chloroplast thylakoidal processing peptidase
19903	Cotton12_21707_01	#N/A	#N/A	13.1935	alpha tubulin
2913	Cotton12_17381_01	Gorai.001G037800	AT4G31800	12.3911	wrky transcription factor
6386	CGI8_TC60191	Gorai.012G001300	AT5G24580	11.1232	copper-binding family protein
3560	Cotton12_35688_01	Gorai.011G187800	AT2G39100	10.2278	ring zinc finger protein
21411	Cotton12_04253_01	Gorai.008G112400	AT5G13790	9.86524	---NA---
1259	Cotton12_CGI8_TC74955	Gorai.005G234200	AT2G14960	9.86474	auxin-responsive gh3-like protein
20581	Cotton12_07839_01	Gorai.001G043900	AT4G32280	9.74133	proliferating cell nuclear antigen-like
11431	CGI8_TC73782	Gorai.011G130300	AT3G08850	9.62726	---NA---
1642	Cotton12_04873_01	Gorai.007G247500	AT1G64860	9.55943	plastid rna polymerase sigma factor
2662	Cotton12_15879_01	Gorai.007G013700	AT4G28000	9.09904	aaa-type atpase family protein
11872	CGI8_TC70380	Gorai.001G043900	AT4G32280	9.03813	proliferating cell nuclear antigen-like
4584	Cotton12_27422_01	Gorai.006G170900	AT2G29150	8.12372	short chain alcohol dehydrogenase
8706	Cotton12_13602_01	#N/A	#N/A	8.10036	lectin protein
9555	Cotton12_39241_01	Gorai.011G282700	AT2G39980	7.32474	transferase family protein
21295	Cotton12_00282_02	#N/A	#N/A	7.28007	---NA---
20401	Cotton12_12845_01	#N/A	#N/A	7.23348	---NA---
18130	Cotton12_13882_01	Gorai.005G092200	AT1G22030	6.96511	---NA---
11824	Cotton12_07142_01	#N/A	#N/A	6.86611	---NA---
12603	Cotton12_00629_01	#N/A	#N/A	6.63647	guf1 gtpase homolog
5809	CGI8_DT566552	Gorai.001G000400	AT4G31350	6.23363	protein
16143	Cotton12_38562_01	Gorai.010G128500	AT3G20800	5.99026	protein
2291	Cotton12_20668_01	Gorai.008G106100	AT4G00150	5.85306	scl6-iv
16813	CGI8_DR463650	Gorai.010G192000	AT5G13460	5.66689	protein
16313	Cotton12_37968_01	Gorai.008G052400	AT1G30820	5.60431	ctp synthase
10603	Cotton12_35661_01	Gorai.011G282700	AT2G39980	4.90044	transferase family protein
5426	CGI8_TC76581	Gorai.003G123400	AT3G09200	4.82881	60s acidic ribosomal protein p0
20743	CGI8_DT569356	Gorai.009G240700	#N/A	4.78308	---NA---
16506	CGI8_TC72070	Gorai.009G381900	AT3G23550	4.78149	mate efflux family protein
16153	Cotton12_34086_01	#N/A	#N/A	4.77397	cytidine deaminase
10533	CGI8_DN801333	#N/A	#N/A	4.69204	shikimate kinase precursor
19507	CGI8_TC64755	#N/A	#N/A	4.55564	cell division proteinchloroplast homolog precursor
2337	Cotton12_12690_01	Gorai.009G199300	AT1G75390	4.54914	bzip transcription factor atb2
11968	CGI8_TC60155	Gorai.001G195000	AT2G32900	4.53574	zw10 protein
14118	Cotton12_24410_01	Gorai.009G039400	AT5G20885	4.52751	at5g20880 f22d1_50
11862	Cotton12_34605_01	Gorai.004G055100	AT3G06190	4.47266	protein
11097	CGI8_DR461488	Gorai.010G164300	AT5G46410	4.45647	---NA---
17398	CGI8_DT467322	Gorai.008G062300	AT4G38660	4.43432	thaumatin-like protein
14267	CGI8_TC72165	Gorai.010G026600	AT1G10150	4.37832	p2a10_arath protein phloem protein 2-like a10 (2-a10)
4352	CGI8_DT560064	Gorai.012G073600	AT5G05960	4.37258	protease inhibitor seed storage lipid transfer proteinfamily protein
18175	Cotton12_09677_01	Gorai.007G061300	AT5G10190	4.35175	transporter-like protein
21877	CGI8_TC71234	Gorai.006G032800	AT3G27700	4.28989	---NA---
9707	CGI8_TC60610	Gorai.004G220100	AT2G42450	4.28228	lipase class 3 family protein
3329	Cotton12_27963_01	Gorai.012G013900	AT3G56400	4.27421	transcription factor
15729	Cotton12_06631_01	Gorai.004G083800	AT4G02940	4.23769	hydroxyproline-rich glycoprotein familyexpressed
3196	CGI8_TC78035	Gorai.010G219200	AT3G56400	4.20628	transcription factor
3389	Cotton12_34481_01	Gorai.007G150000	AT4G28640	4.18741	aux iaa protein
15715	Cotton12_12140_01	Gorai.007G103200	AT3G61510	4.1688	1-aminocyclopropane-1-carboxylate synthase
11910	Cotton12_19698_01	Gorai.009G022900	#N/A	3.96263	dvl10 rtfl12 (rotundifolia like 12)
16046	CGI8_TC70842	#N/A	#N/A	3.94332	protein
18507	BM359427	Gorai.008G263900	AT5G24580	3.92401	copper-binding family protein
16782	Cotton12_36344_01	Gorai.005G094600	AT1G35210	3.89279	---NA---
18856	Cotton12_28230_01	Gorai.009G140100	AT1G17710	3.86496	phosphatase
15885	Cotton12_15253_01	Gorai.001G029700	AT2G41380	3.8082	s-adenosylmethionine-dependent methyltransferase
19884	Cotton12_13200_01	Gorai.010G005400	AT1G19835	3.806	---NA---
985	Cotton12_CGI8_TC59761	Gorai.005G049400	#N/A	3.71049	protein
4932	Cotton12_02279_01	#N/A	#N/A	3.68139	bap2 (bon association protein 2)
21656	CGI8_TC69971	#N/A	#N/A	3.67181	---NA---
5903	Cotton12_14561_02	Gorai.008G025300	AT2G15730	3.66207	---NA---
11918	CGI8_TC68096	#N/A	#N/A	3.61908	ac068924_29non-ltr retroelement reverse transcriptase
22726	Cotton12_35355_01	Gorai.006G184700	AT2G40300	3.59874	ferritin subunit precursor
6850	CGI8_TC60987	Gorai.004G188800	AT4G17030	3.54677	expansin-like protein
12106	Cotton12_08940_01	Gorai.003G047800	AT5G64810	3.53697	wrky6 transcription factor
19525	Cotton12_01540_01	Gorai.009G017600	AT5G20150	3.5293	ids4-like protein
1839	CGI8_DN817339	Gorai.010G124200	AT5G24800	3.46727	bzip transcription factor bzip16
2692	Cotton12_17051_01	Gorai.006G026100	AT5G40010	3.44093	aaa-type atpase family protein
10198	CGI8_TC79997	Gorai.006G181600	AT3G09020	3.42931	protein
4841	CGI8_TC77826	Gorai.002G100600	AT5G55830	3.4142	receptor like protein kinase
3991	CGI8_TC72612	Gorai.013G001100	AT1G18010	3.37388	duf895 domain membrane protein
2722	CGI8_TC71918	Gorai.006G026000	AT5G40010	3.35952	cell division protein aaa atpase family
226	Cotton12_10609_01	#N/A	#N/A	3.35162	kda class i heat shock protein
10775	CGI8_TC65859	Gorai.004G048100	AT1G66120	3.34808	acyl-activating enzyme 11
3816	CGI8_TC77188	Gorai.011G100100	AT3G51040	3.34699	rth (rte1-homolog)
8083	CGI8_CO097335	Gorai.003G183500	AT1G07750	3.32856	legumin-like protein
2515	CGI8_TC77206	Gorai.010G082800	AT5G56860	3.32484	transcription factor
8970	Cotton12_26269_01	Gorai.004G225800	AT2G34930	3.31112	eix receptor 2
4341	Cotton12_00072_04	Gorai.008G209000	AT5G50790	3.30813	3-like protein
19194	Cotton12_36232_01	Gorai.009G160500	AT1G29290	3.26984	---NA---
2566	Cotton12_37047_01	#N/A	#N/A	3.21345	agenet domain-containing protein bromo-adjacent homologydomain-containing protein
15728	Cotton12_00276_01	Gorai.005G172900	AT1G24430	3.15254	transferase family protein
21812	CGI8_DT048858	Gorai.009G162600	AT1G06340	3.13863	---NA---
1272	CGI8_TC77771	Gorai.006G184700	AT2G40300	3.12475	ferritin subunit precursor
7304	CGI8_TC69095	Gorai.002G024900	AT1G04300	3.04896	meprin and traf homology domain-containing protein math domain-containing protein
18448	Cotton12_09435_01	Gorai.001G220900	AT2G05100	3.04433	chlorophyll a b binding protein
20267	Cotton12_40049_01	Gorai.006G091900	AT5G45110	3.0319	nim1-like protein 1
11920	CGI8_TC79353	Gorai.007G368600	AT3G20898	3.03079	---NA---
22510	CGI8_DT048698	#N/A	#N/A	3.00753	---NA---
21990	Cotton12_25071_01	Gorai.011G106800	AT2G23270	2.99567	---NA---
22010	Cotton12_XRL-2	#N/A	#N/A	2.94342	---NA---
8487	CGI8_TC62667	Gorai.009G305500	AT1G66910	2.93853	---NA---
9028	CGI8_TC78134	Gorai.001G025000	AT4G26270	2.9351	pyrophosphate-dependent phosphofructo-1-kinase
7211	Cotton12_22051_01	Gorai.003G156200	AT5G53340	2.92873	beta-glycosyltransferase-like protein ii
4785	Cotton12_CGI8_TC79618	Gorai.007G173100	AT1G05300	2.90933	zinc transporter protein zip1
17572	CGI8_TC80268	Gorai.006G077300	AT3G16830	2.90297	tpr2 (topless-related 2)
8182	Cotton12_27502_01	Gorai.009G149000	AT3G53690	2.89547	ubiquitin conjugating enzyme 7 interacting protein 4
9542	Cotton12_18332_01	#N/A	#N/A	2.89347	f-box family
15263	CGI8_TC77213	Gorai.007G244700	AT5G64830	2.893	programmed cell death 2 c-terminal domain-containing protein
1021	Cotton12_02899_01	Gorai.001G158100	AT2G46210	2.88248	delta-8 sphingolipid desaturase
277	Cotton12_05530_01	Gorai.009G106200	AT5G21170	2.8783	5-amp-activated protein kinase beta-2
1935	Cotton12_16710_01	Gorai.003G089200	AT3G57670	2.84262	zinc finger-like protein
18082	Cotton12_26225_01	Gorai.005G108800	ATCG00630	2.83186	photosystem i subunit ix
10488	CGI8_TC74577	Gorai.013G179300	AT1G17180	2.83162	glutathione s-transferase
18300	CGI8_DR462440	#N/A	#N/A	2.82391	gras family transcription factor containingexpressed
11001	Cotton12_06501_01	#N/A	#N/A	2.80354	---NA---
8096	CGI8_TC77593	Gorai.012G078000	AT3G56010	2.79166	---NA---
19230	Cotton12_33909_01	Gorai.001G230200	AT3G07320	2.78964	a6 anther-specific protein
9644	Cotton12_28929_01	Gorai.009G144000	AT3G13980	2.77712	---NA---
21907	CGI8_TC75975	Gorai.011G013400	#N/A	2.7704	---NA---
4482	Cotton12_31651_01	#N/A	#N/A	2.76806	malatemitochondrial precursor
3681	Cotton12_06445_01	Gorai.002G063200	#N/A	2.75826	fiber protein fb17
19725	BM356398	Gorai.004G116700	AT5G24030	2.74742	c4-dicarboxylate transporter-like protein
11916	Cotton12_00289_01	Gorai.N006300	#N/A	2.73166	rhodanese family
5208	CGI8_TC60899	Gorai.007G150000	AT4G28640	2.68229	aux iaa protein
760	CGI8_TC78739	Gorai.008G026800	AT2G15890	2.67936	mee14 (maternal effect embryo arrest 14)
15689	CGI8_TC78811	#N/A	#N/A	2.67506	wun1_soltuwound-induced protein 1
20373	CGI8_DT569259	Gorai.005G172200	AT3G48140	2.67446	b12d-like protein
19544	Cotton12_04643_01	Gorai.004G128300	AT4G10490	2.66998	flavanone 3-beta-hydroxylase
2983	Cotton12_22065_01	Gorai.009G124000	AT1G80840	2.6682	wrky family transcription factor
4562	Cotton12_21748_01	Gorai.006G140200	AT2G42280	2.65551	basic helix-loop-helixfamily protein
5460	CGI8_TC63351	Gorai.013G165400	AT4G27280	2.61849	ef-hand ca2+-binding protein ccd1
20015	CGI8_TC73798	Gorai.003G059100	AT3G13790	2.61673	cell wall apoplastic invertase
2985	Cotton12_29633_01	Gorai.010G035300	AT5G49700	2.60682	dna binding protein
14113	Cotton12_15680_01	Gorai.011G083300	AT1G52565	2.60673	---NA---
7961	Cotton12_13066_01	Gorai.008G145300	AT3G62820	2.60607	invertase pectin methylesterase inhibitor family protein
21171	CGI8_TC67190	#N/A	#N/A	2.5994	---NA---
11899	CGI8_TC73658	#N/A	#N/A	2.59748	---NA---
5863	BG442668	Gorai.008G198800	AT1G74250	2.59293	dnaj heat shock n-terminal domain-containing protein
19787	Cotton12_04139_01	Gorai.008G103600	AT4G39830	2.59075	l-ascorbate oxidase
10772	CGI8_DN758667	Gorai.005G088300	AT1G11050	2.59056	serine threonine protein kinase isolog
16302	Cotton12_CGI8_TC59658:b	Gorai.005G266700	AT2G34670	2.58939	bzip protein
8167	Cotton12_23719_01	#N/A	#N/A	2.58814	zinc finger protein
21281	CGI8_DR455764	#N/A	#N/A	2.58669	---NA---
4214	Cotton12_04099_01	Gorai.005G159200	AT1G14870	2.58111	y1487_arath uncharacterized protein at1g14870
2446	CGI8_TC75470	#N/A	#N/A	2.57989	rna polymerase transcriptional regulation mediator
10754	Cotton12_08179_01	Gorai.003G029500	AT2G14820	2.57407	phototropic-responsive nph3 family protein
3283	Cotton12_36636_01	Gorai.006G265200	AT2G47260	2.57315	wrky transcription factor
3125	Cotton12_AJ458442	Gorai.012G119600	AT2G38470	2.56701	wrky-type dna binding protein
17790	CGI8_DT568191	Gorai.003G085900	AT4G11280	2.56076	1-aminocyclopropane-1-carboxylate synthase
9420	CGI8_TC69176	Gorai.013G061500	AT1G78160	2.55557	pumilio-family rna binding repeat containingexpressed
12263	Cotton12_26567_01	#N/A	#N/A	2.5537	receptor serine threonine kinase pr5k
10954	CGI8_TC63333	Gorai.009G160400	AT1G06410	2.54596	---NA---
11612	CGI8_TC70343	Gorai.010G148800	AT4G05150	2.52583	octicosapeptide phox bem1p
5360	CGI8_DT565713	Gorai.007G049000	AT5G66170	2.52094	senescence-associated protein
18706	CGI8_TC75124	#N/A	#N/A	2.52038	nucleoside diphosphate kinase 3
6492	CGI8_DT556348	Gorai.005G237500	AT4G33990	2.51931	protein
17104	AI732001	Gorai.008G189800	AT5G20110	2.51879	dynein light chain-like protein
18577	CGI8_TC71489	Gorai.011G087800	AT3G02040	2.51778	glycerophosphoryl diester phosphodiesterase family protein
13428	Cotton12_13009_01	#N/A	#N/A	2.49902	gaga-binding transcriptional activator bbr bpc1-like
7434	Cotton12_27176_01	Gorai.006G261100	AT3G16720	2.48801	ring zinc finger
20897	CGI8_TC59097	Gorai.012G171000	#N/A	2.48681	---NA---
7863	Cotton12_00523_02	Gorai.010G042400	AT1G78110	2.48323	ac073942_4contains a weak similarity to elg protein from homo sapiens gi
2919	Cotton12_36703_01	Gorai.010G069500	AT3G24500	2.48303	ethylene-responsive transcriptional coactivator
8709	CGI8_TC79812	#N/A	#N/A	2.47792	heat shock cognate 70 kdaexpressed
13342	Cotton12_23763_01	#N/A	#N/A	2.47596	---NA---
16753	Cotton12_07881_01	Gorai.007G096400	AT2G45760	2.46929	bap2 (bon association protein 2)
11804	CGI8_TC74582	Gorai.011G169000	AT3G22380	2.46769	tic (time for coffee)
2296	CGI8_TC71384	Gorai.009G231400	AT5G50010	2.44932	transcription factor transcription regulator
9057	CGI8_DT554207	Gorai.005G044300	AT2G32030	2.44918	alanine acetyl transferase
9347	CGI8_TC76273	Gorai.006G178600	AT3G09270	2.44156	glutathione s-transferase
12039	CGI8_TC73077	Gorai.007G126900	AT4G02290	2.44078	endo--beta-glucanase precursor
17289	CGI8_TC80077	Gorai.008G096300	AT5G10240	2.43046	asparagine synthetase
7382	Cotton12_08080_01	Gorai.004G030800	AT4G15560	2.42436	1-deoxy-d-xylulose-5-phosphate synthase
22658	Cotton12_39356_01	Gorai.001G131200	AT5G03170	2.41919	arabinogalactan protein 4
5562	Cotton12_01806_01	Gorai.008G295300	AT5G62520	2.41558	sro5 (similar to rcd one 5) nad+ adp-ribosyltransferase
9998	Cotton12_19607_01	#N/A	#N/A	2.4091	histone h2b
4831	Cotton12_39292_01	Gorai.004G076600	AT5G19840	2.40847	transcription factor jumonjidomain-containing protein
4000	Cotton12_07674_01	Gorai.001G004800	AT4G13270	2.40571	---NA---
4571	CGI8_TC75560	Gorai.012G174100	AT4G27670	2.40488	chloroplast small heat shock protein
3346	Cotton12_13032_01	Gorai.013G167800	AT3G15410	2.3986	leucine rich repeat containing 40
18755	Cotton12_12268_01	#N/A	#N/A	2.38465	membrane related protein cp5
11199	Cotton12_28220_01	Gorai.008G188100	#N/A	2.38454	---NA---
19624	Cotton12_30852_01	Gorai.007G002800	AT3G17790	2.38208	purple acid phosphatase
19566	Cotton12_11102_01	#N/A	#N/A	2.37878	12-oxophytodienoate reductase opr2
11114	Cotton12_00035_01	Gorai.011G273400	AT5G02020	2.37268	at5g02020 t7h20_70
20064	Cotton12_CGI8_TC77160	Gorai.006G150300	AT3G52480	2.37087	---NA---
3275	Cotton12_30494_01	Gorai.009G197000	AT1G75540	2.36909	zinc finger protein
17806	Cotton12_17042_01	Gorai.011G273400	AT5G02020	2.36556	---NA---
14105	Cotton12_00685_01	Gorai.011G286300	AT2G40095	2.36359	protein
20629	Cotton12_24175_01	Gorai.009G005200	AT4G30240	2.36014	protein
7965	Cotton12_21593_01	Gorai.009G162900	AT1G06330	2.3571	copper-binding family protein
5132	Cotton12_CGI8_TC59658:a	#N/A	#N/A	2.34897	tpa_exp:phytosulfokine peptide precursor
18656	CGI8_CO105450	Gorai.008G212300	AT1G02170	2.33997	metacaspase 1
17218	CGI8_TC60585	Gorai.010G041400	AT4G19870	2.33612	---NA---
558	CGI8_TC68627	Gorai.004G214100	AT1G08880	2.32431	histone h2a
594	Cotton12_01585_01	Gorai.009G276900	AT4G37370	2.31604	cytochrome p450
18614	Cotton12_15278_01	Gorai.013G202100	AT3G04940	2.31128	cysteine synthase
17366	Cotton12_00937_01	Gorai.005G072500	AT1G09520	2.30399	---NA---
8264	Cotton12_33350_01	Gorai.009G057700	AT3G49500	2.30244	rna-directed rna polymerase
11985	Cotton12_26922_01	Gorai.008G153400	#N/A	2.29697	---NA---
2936	CGI8_TC62467	Gorai.001G037700	AT4G31800	2.29662	wrky18 (wrky dna-binding protein 18) transcription factor
312	CGI8_TC62485	Gorai.007G103700	AT1G01470	2.295	desiccation related protein
22682	Cotton12_04554_01	#N/A	#N/A	2.29315	bzip transcription factor atb2
1650	CGI8_TC77037	Gorai.008G026800	AT2G15890	2.27959	mee14 (maternal effect embryo arrest 14)
9042	Cotton12_CGI8_TC67982	Gorai.010G033300	AT5G09570	2.26531	protein
772	CGI8_TC73568	Gorai.009G132200	AT3G04730	2.2626	iaa7 like protein
20836	CGI8_TC79361	Gorai.008G052400	AT1G30820	2.25664	---NA---
18030	CGI8_DT527512	Gorai.009G027500	AT2G19880	2.25591	glycosyl transferase ceramide glucosyltransferase
11646	CGI8_TC78122	Gorai.010G079700	AT4G26260	2.25564	myo-inositol oxygenase
13735	Cotton12_13361_01	Gorai.011G024100	AT5G54390	2.25251	3-bisphosphate nucleotidase
4659	Cotton12_04237_02	Gorai.009G041800	AT1G72820	2.25121	mitochondrial substrate carrier family protein
12116	Cotton12_11892_01	Gorai.001G158800	AT4G01370	2.2482	mitogen-activated protein kinase 4
10157	Cotton12_CD485620	Gorai.007G186600	AT5G38710	2.24457	proline dehydrogenase
15234	Cotton12_23593_01	Gorai.002G125500	AT1G62280	2.23681	slah1 (slac1 homologue 1) transporter
17246	CGI8_CO076997	Gorai.007G309000	AT1G09460	2.22309	glucan endo--beta-glucosidase-related
2928	CGI8_DR456111	Gorai.001G155800	AT2G46400	2.21576	wrky transcription factor 30
9560	CGI8_DT049718	Gorai.008G245400	AT5G23750	2.21349	dna-binding protein
13049	Cotton12_21041_01	#N/A	#N/A	2.21143
20337	Cotton12_00999_02	Gorai.001G254800	AT1G03950	2.21047	at1g03950 f21m11_12
1084	Cotton12_15623_01	Gorai.009G086500	AT2G27580	2.20271	zinc finger protein
19361	Cotton12_39435_01	Gorai.006G170900	AT2G29150	2.20113	trnh_datsttropinone reductase homolog
2114	CGI8_DT047244	Gorai.007G372000	AT4G35550	2.20056	wox13 protein
399	Cotton12_35525_01	Gorai.004G103600	AT2G18660	2.1992	blight-associated protein p12 precursor
12528	CGI8_DR454313	Gorai.003G150700	AT2G38470	2.19504	wrky-type transcription factor
20885	CGI8_TC73381	#N/A	#N/A	2.18987	---NA---
9303	Cotton12_19001_02	Gorai.009G200400	AT1G27680	2.18695	adp-glucose pyrophosphorylase large subunit
2994	CGI8_TC73155	Gorai.009G062300	AT1G80840	2.18631	wrky family transcription factor
244	CGI8_TC66124	#N/A	#N/A	2.18402	---NA---
18366	CGI8_TC62985	Gorai.002G013000	AT5G39580	2.18222	cationic peroxidase
12802	CGI8_TC60984	Gorai.004G040400	AT5G10400	2.18212	histone h3
13418		#N/A	#N/A	2.17923	---NA---
14800	CGI8_TC76389	Gorai.010G159300	AT1G29160	2.17838	dof zinc finger protein
18132	CGI8_TC71781	Gorai.009G072200	AT3G20830	2.17423	protein kinase family protein
17982	Cotton12_35305_01	#N/A	#N/A	2.17186	at1g56580 f25p12_18
3254	Cotton12_21587_02	Gorai.009G132200	AT3G04730	2.16776	auxin-responsive protein iaa7
18887	CGI8_DT556996	Gorai.004G188600	AT1G53540	2.15995	kda class i heat shock protein
1012	CGI8_TC71974	#N/A	#N/A	2.15534	---NA---
16868	Cotton12_28421_01	Gorai.001G219200	#N/A	2.15426	---NA---
16700	Cotton12_06866_01	#N/A	#N/A	2.15307	purple acid phosphatase-like protein
10180	CGI8_DT562259	Gorai.004G147200	AT1G02520	2.15036	mdr-like abc transporter
20740	CGI8_CO102483	#N/A	#N/A	2.15027	---NA---
20151	Cotton12_02997_01	#N/A	#N/A	2.14957	heavy metal transport detoxification protein
19531	CGI8_TC69415	Gorai.004G017400	AT1G55260	2.14751	lipid transfer
17419	Cotton12_15998_01	Gorai.005G212200	AT3G19970	2.14724	at3g19970 mze19_2
12918	Cotton12_09506_01	Gorai.011G056500	AT3G27360	2.14586	histone h3
10923	Cotton12_08766_01	Gorai.005G120000	AT1G10320	2.1422	---NA---
22358	Cotton12_02045_01	#N/A	#N/A	2.14134	---NA---
4006	Cotton12_25206_01	Gorai.009G344400	AT1G60010	2.13618	aad14477 ests gb
1374	CGI8_DT462278	Gorai.001G114300	AT1G07400	2.1345	kda class i heat shock protein
9773	Cotton12_09078_01	Gorai.004G039700	AT2G44970	2.13418	---NA---
15545	Cotton12_35190_01	Gorai.010G045500	AT4G01950	2.13365	at4g01950 t7b11_21
9696	CGI8_TC71949	Gorai.005G008700	AT3G25500	2.12576	formin-like protein
6427	BF270875	Gorai.005G015300	AT1G08760	2.12509	---NA---
17846	Cotton12_04875_01	#N/A	#N/A	2.12122	cytochrome oxidase subunit i
3618	Cotton12_00471_01	Gorai.010G045700	AT1G77920	2.11989	tga1 dna binding calmodulin binding transcription factor
16057	Cotton12_21943_01	Gorai.005G190300	AT1G68510	2.11609	at1g67100
15067	CGI8_CO122121	Gorai.007G050500	AT2G18350	2.11506	---NA---
4518	CGI8_TC68146	Gorai.011G056900	AT1G72430	2.11406	auxin-induced-like protein
12840	CGI8_DT053291	Gorai.004G057400	AT5G44030	2.11266	cellulose synthase
16811	Cotton12_CGI8_TC73838	#N/A	#N/A	2.10705	nac domain protein nac1
12969	Cotton12_13030_01	Gorai.004G214100	AT1G08880	2.10313	histone h2a
19124	Cotton12_09275_01	Gorai.009G248600	AT1G77380	2.10046	amino acid carrier
22728	CGI8_DR453682	Gorai.013G254700	AT3G05600	2.09692	epoxide hydrolase
16853	Cotton12_40981_01	Gorai.009G281800	AT1G35830	2.09598	vq motif-containing protein
329	Cotton12_00004_06	Gorai.007G068800	AT5G13870	2.09436	xyloglucan endotransglycosylase
14009	Cotton12_09800_01	#N/A	#N/A	2.0935	---NA---
16233	CGI8_TC69090	Gorai.005G225600	AT5G09550	2.09339	gdp dissociation inhibitor
7106	Cotton12_03262_01	Gorai.008G193600	AT4G19840	2.09093	phloem protein 2
21782	Cotton12_CGI8_TC62352	Gorai.007G212200	AT5G66800	2.08793	---NA---
12419	CGI8_TC60545	#N/A	#N/A	2.08556	polyubiquitin
3905	Cotton12_07571_01	#N/A	#N/A	2.07887	udp-glucoronosyl udp-glucosyl transferase family protein
15491	CGI8_TC70256	#N/A	#N/A	2.07854	---NA---
2979	AI054842	Gorai.008G256800	AT4G24060	2.07252	dof zinc finger protein
11009	CGI8_TC79216	#N/A	#N/A	2.07197	---NA---
14032	Cotton12_29497_01	Gorai.011G020500	AT4G21390	2.06732	s-locus lectin protein kinase family protein
22611	CGI8_TC68374	#N/A	#N/A	2.06382	---NA---
19220	Cotton12_08706_01	Gorai.010G038000	AT1G72240	2.06175	---NA---
21976	Cotton12_20768_01	#N/A	#N/A	2.06078	---NA---
18155	Cotton12_02544_01	Gorai.005G166500	AT5G43270	2.05742	squamosa promoter binding2
13471	BF272326	Gorai.009G195500	AT2G37210	2.05492	---NA---
14367	Cotton12_06186_01	#N/A	#N/A	2.04956	---NA---
7579	Cotton12_20638_01	Gorai.013G163800	AT1G51100	2.04942	---NA---
19888	Cotton12_24241_01	#N/A	#N/A	2.0493	nhl25 (ndr1 hin1-like 25)
5820	Cotton12_09649_01	Gorai.007G346900	AT5G17680	2.04808	tir-nbs-lrr-tir type disease resistance protein
3374	Cotton12_23721_01	Gorai.001G002200	AT4G31550	2.04783	putaive dna-binding protein
14325	Cotton12_10805_01	Gorai.004G221900	AT1G04000	2.0473	---NA---
8990	Cotton12_CGI8_TC66103	Gorai.009G235700	AT1G22400	2.04665	udp-glycosyltransferase 85a8
14051	Cotton12_02497_01	Gorai.009G245900	AT1G77580	2.0453	af405309_1coiled-coil protein
5578	Cotton12_23544_01	Gorai.012G037600	AT5G08790	2.04477	ceramide kinase
9520		Gorai.002G098400	AT3G13110	2.04425	serine acetyltransferase
15500	Cotton12_37718_01	#N/A	#N/A	2.04292	lysine-ketoglutarate reductase saccharopine dehydrogenase bifunctional enzyme
19006	Cotton12_03123_01	Gorai.009G208700	AT1G47720	2.0408	osb1 (organellar single-stranded) single-stranded dna binding
8326	Cotton12_28859_01	Gorai.009G388100	AT3G15352	2.03925	copper chaperone cox17-1
10496	CGI8_TC76477	Gorai.006G184000	AT4G33070	2.03368	pyruvate decarboxylase
14148	Cotton12_25007_01	#N/A	#N/A	2.02923	---NA---
12917	Cotton12_17447_01	Gorai.005G172100	AT3G04120	2.02444	glyceraldehyde-3-phosphate dehydrogenase
438	BF268488	Gorai.006G184700	AT2G40300	2.01949	ferritin subunit precursor
1823	Cotton12_33719_01	Gorai.012G166500	AT1G58100	2.01194	tcp family transcription
162	Cotton12_19237_01	Gorai.002G079100	AT4G27270	2.01077	benzoquinone reductase
18904	Cotton12_19525_01	Gorai.006G237400	AT5G26340	2.00916	hexose transporter
2695	Cotton12_23086_01	Gorai.011G071700	AT1G59870	2.00342	pdr-like abc transporter
20831	CGI8_TC73136	Gorai.007G049100	AT4G10770	2.00248	senescence-associated protein
17145	Cotton12_05647_01	Gorai.008G223800	AT1G32190	0.504845	tpa: cgi67 serine protease precursor
10111	CGI8_TC75817	Gorai.002G051700	AT3G47570	0.504793	---NA---
10343	Cotton12_10202_02	Gorai.004G241800	AT3G05330	0.504607	microtubule binding protein
7293	Cotton12_20427_01	Gorai.009G218200	AT2G23090	0.504163	y2309_arath uncharacterized protein at2g23090
4706	Cotton12_09191_01	Gorai.010G161800	AT5G45700	0.503692	nli interacting factorfamily protein
7626	Cotton12_05005_01	Gorai.006G182900	AT2G38240	0.503192	leucoanthocyanidin dioxygenase-like protein
5029		Gorai.012G041500	AT2G42880	0.503055	map kinase
4732	Cotton12_34362_01	Gorai.004G245100	AT3G05060	0.502681	nucleolar proteinexpressed
12386	CGI8_TC66110	Gorai.013G153600	AT2G30860	0.501052	glutathione s-transferase
5801	Cotton12_07887_01	Gorai.002G016900	AT2G20340	0.501043	tryptophan decarboxylase
6670	CGI8_TC74226	Gorai.003G002900	AT2G17200	0.500903	ubiquitin familyexpressed
1853	CGI8_TC76343	Gorai.013G250300	AT1G73730	0.500655	ethylene-insensitive protein eil3
6513	Cotton12_15409_01	Gorai.005G100700	AT5G10600	0.500318	cytochrome p450-like protein
6774	BG441660	Gorai.013G010000	AT3G10840	0.500209	protein
16022	CGI8_TC61633	Gorai.009G233800	AT4G09020	0.499663	isoamylase isoform 3
4499	Cotton12_15964_02	Gorai.012G023000	AT5G22010	0.49915	replication factor c (activator 1)145kda
13901	Cotton12_CGI8_DT468834	Gorai.002G028200	AT4G15780	0.499077	vesicle-associated membranesynaptobrevin 7b
5277	Cotton12_01408_01	Gorai.001G048300	AT5G51480	0.498598	pollen-specific protein
8293	Cotton12_36343_01	Gorai.002G026000	AT2G33460	0.498484	ric1 (rop-interactive crib motif-containing protein 1)
8501	Cotton12_05130_01	Gorai.004G042100	AT4G20960	0.49801	pyrimidine deaminase
1078	Cotton12_CGI8_TC59653	Gorai.013G184400	AT1G64970	0.497911	gamma-tocopherol methyltransferase
3229	Cotton12_00200_03	Gorai.009G233900	AT2G22430	0.494802	dna-binding protein
12962	Cotton12_19349_01	#N/A	#N/A	0.494165
1025	Cotton12_33787_01	Gorai.001G256100	AT3G28860	0.494047	mdr-like abc transporter
278	Cotton12_CGI8_TC59660	Gorai.008G114900	AT2G45470	0.493714	endosperm specific
10963	AI730171	Gorai.003G127200	AT5G59050	0.493266	---NA---
4140	Cotton12_33943_01	Gorai.010G020700	AT1G46264	0.492957	heat shock factor 6
1454	CGI8_TC74430	Gorai.007G230800	AT4G37930	0.492739	glycine hydroxymethyltransferase
1377	CGI8_DT550160	Gorai.008G269900	AT5G53120	0.492524	spermidine synthase
7348	Cotton12_40871_01	Gorai.005G162700	AT1G23010	0.492491	spore coat protein
1196	CGI8_TC77221	Gorai.008G012100	AT2G17390	0.492403	akr2 (ankyrin repeat-containing protein 2) protein binding
19446	Cotton12_07314_01:a	Gorai.004G129800	AT5G41950	0.491772	protein
22258	Cotton12_34346_01	Gorai.003G174800	AT3G58280	0.49144	---NA---
17282	Cotton12_CGI8_TC73520:a	Gorai.010G224200	AT1G15290	0.490469	---NA---
7543	CGI8_TC72939	#N/A	#N/A	0.489034	protein
549	BE052503	Gorai.004G057400	AT5G44030	0.488634	cellulose synthase
12536	CGI8_TC60606	Gorai.005G226800	AT2G14170	0.488016	methylmalonate semi-aldehyde dehydrogenase
5533	Cotton12_31152_01	Gorai.009G417500	AT2G37200	0.487383	integral membrane
13298	Cotton12_08591_01	Gorai.010G081600	AT3G13690	0.487366	protein kinase family protein
17952	CGI8_TC76461	Gorai.003G003300	AT2G17650	0.486071	amp-dependent synthetase and ligase family protein
18572	CGI8_TC69847	Gorai.007G171600	AT4G15440	0.485867	hydroperoxide lyase
10691	Cotton12_02692_01	Gorai.011G238100	AT3G09830	0.485538	protein kinase
18981	CGI8_TC73450	Gorai.007G117800	AT4G01690	0.484994	protoporphyrinogen oxidase
12307	Cotton12_00576_02	Gorai.004G212800	AT4G00430	0.484743	plasma membrane intrinsic protein
8172	Cotton12_36977_01	Gorai.005G087500	AT1G77300	0.484685	efs (early flowering in short days)
10445	BF278109	Gorai.010G051100	AT1G44350	0.484657	iaa-amino acid hydrolase
6556	Cotton12_05852_01	Gorai.009G025800	AT2G46225	0.484121	abil1 (abi-1-like 1)
9118	Cotton12_07866_01	Gorai.010G131600	AT1G76710	0.483114	ashh1 sdg26 (ash1-related protein 1)
3570	CGI8_TC61256	Gorai.007G233900	AT2G22475	0.483097	fh protein interacting protein fip1
18758	AI727757	Gorai.003G134000	AT2G28800	0.482684	ppf-1 protein
6907	Cotton12_41085_01	Gorai.001G226600	AT2G43840	0.482648	udp-glucuronosyl udp-glucosyltransferase
18394	Cotton12_00008_08	Gorai.011G204600	AT1G48130	0.482482	glutathione peroxidase
18598	CGI8_TC78168	Gorai.007G117700	AT3G62100	0.48248	aux iaa protein
9281	Cotton12_08294_01	Gorai.004G192500	AT4G17030	0.480161	expansin-like protein
21002	CGI8_CO103093	Gorai.003G183400	AT4G17910	0.479866	---NA---
13216	CGI8_DN803733	Gorai.006G042900	AT3G01980	0.479728	short-chain dehydrogenase reductasefamily protein
4088	CGI8_TC72749	Gorai.013G133700	AT1G71440	0.478458	pfi protein binding
12278	CGI8_TC74726	Gorai.009G178400	AT4G21960	0.477502	peroxidase prxr1
20395	Cotton12_41224_01	Gorai.007G141300	AT2G38860	0.476884	yls5 (yellow-leaf-specific gene 5)
5399	Cotton12_02753_01	Gorai.008G093800	AT2G22610	0.476618	kinesin heavy chain
501	CGI8_TC66800	Gorai.012G133400	AT5G37600	0.475929	glutamine synthetase
19554	Cotton12_00885_02	Gorai.004G132200	AT4G23940	0.475871	cell division
19749	Cotton12_05695_01	Gorai.001G012100	AT5G56980	0.475084	uncharacterized protein
8030	CGI8_TC74175	Gorai.003G075600	AT5G41990	0.474994	ser thr kinase
5297	CGI8_TC63359	Gorai.005G117500	AT1G71250	0.474321	gdsl-motif lipase hydrolase family protein
17088	Cotton12_04147_01	Gorai.011G066500	AT3G13690	0.473171	protein kinase family protein
16340	CGI8_TC79540	Gorai.007G231600	AT2G22620	0.472574	gene product
3951	CGI8_CO118203	Gorai.009G003500	AT1G17690	0.472414	duf1253 family protein
53	CGI8_TC68051	Gorai.011G207000	AT2G30490	0.472368	trans-cinnamate 4-hydroxylase
11179	CGI8_TC71362	#N/A	#N/A	0.471074	reverse rna-dependent dna
19395	Cotton12_09684_01	Gorai.009G084800	AT5G22400	0.470969	rac gtpase activating protein 1
4638	Cotton12_00439_04	Gorai.006G089100	AT5G45840	0.470206	leucine-rich receptor-like protein kinase -like
19640	Cotton12_12532_01	Gorai.013G083900	AT2G02870	0.470146	kelch repeat-containing f-box family protein
1972	Cotton12_40538_01	Gorai.002G152400	AT2G41900	0.469924	zinc finger transcription factor-like protein
1395	Cotton12_21049_01	Gorai.002G193600	AT2G16600	0.469669	cyclophilin
1170	Cotton12_CGI8_TC66552:a	Gorai.009G100200	AT5G59350	0.468882	---NA---
14721	CGI8_TC67053	Gorai.012G075600	AT5G05790	0.467508	myb family transcription factor
1028	Cotton12_04011_01	Gorai.004G128700	AT1G32900	0.467096	granule-bound starch synthase
12380	Cotton12_15091_01	Gorai.009G038000	AT3G43190	0.466392	sucrose synthase
7190	CGI8_TC68534	Gorai.002G045000	AT4G10780	0.464367	nbs-lrr type disease resistance protein
5443	Cotton12_14170_01	Gorai.003G006000	AT4G35830	0.463974	af446349_1 at2g17710
16084	Cotton12_03252_01	Gorai.001G233400	AT3G25030	0.463931	zinc finger (c3hc4-type ring finger) family protein
6891	Cotton12_10382_01	Gorai.012G061500	AT3G27960	0.463387	kinesin light chain-related
12575	Cotton12_25142_01	Gorai.007G295100	AT1G54820	0.462547	protein kinase family protein
15378	CGI8_TC70352	Gorai.011G129200	AT5G01830	0.462369	arm repeat protein
3468	CGI8_TC69135	#N/A	#N/A	0.462024	numod3 motif familyexpressed
17184	Cotton12_31726_01	Gorai.010G124600	AT4G16130	0.461084	galactokinase like protein
11829	CGI8_TC73661	Gorai.007G159400	AT5G48490	0.46015	protease inhibitor seed storage lipid transfer proteinfamily protein
19099	Cotton12_03113_01	Gorai.010G231300	AT1G52080	0.45997	chloroplast unusual positioning 1a
1233	Cotton12_39045_01	Gorai.003G029000	AT5G67400	0.459684	peroxidase
645	BF278101	Gorai.006G253700	AT1G04400	0.458652	cryptochrome 2
7571	Cotton12_33151_01	Gorai.011G049400	AT5G45100	0.457836	protein binding zinc ion binding
15124	Cotton12_19111_01	#N/A	#N/A	0.456884	pectinesterase family protein
9490	Cotton12_00001_132	Gorai.008G076600	AT4G36970	0.456389	remorin family protein
11558	CGI8_TC75561	Gorai.003G006300	AT1G77500	0.456319	bzip-like transcription factor-like protein
5797	Cotton12_02642_01	Gorai.007G162000	AT3G07550	0.456176	f-box family protein
2327	Cotton12_10266_01	Gorai.005G209000	AT3G21890	0.455574	zinc finger (b-box type) family protein
5256	CGI8_DT560660	Gorai.008G265600	AT5G53660	0.455549	transcription activator
21830	CGI8_DT555908	Gorai.009G133800	#N/A	0.455336	---NA---
16309	Cotton12_AF336284	Gorai.009G149300	AT5G43150	0.454657	---NA---
12954	Cotton12_14925_01	Gorai.009G178400	AT4G21960	0.454276	peroxidase prxr1
9055	Cotton12_CGI8_TC59989	Gorai.006G126800	AT5G54160	0.453175	caffeic acid o-methyltransferase
19573	Cotton12_CGI8_TC66246	Gorai.007G291300	#N/A	0.45303	tpa:gid1-like gibberellin receptor
7546	AI728189	#N/A	#N/A	0.452591	zinc finger (c3hc4-type ring finger) family protein
7880	Cotton12_08451_01	Gorai.008G115400	AT1G01900	0.451694	ac020622_2p69d gene from lycopersicon esculentum gb
5959	Cotton12_17905_01	Gorai.005G194900	AT5G13140	0.451312	transposonen spm sub-expressed
689	Cotton12_CGI8_TC59801	Gorai.009G235000	AT1G22410	0.451171	3-deoxy-d-arabino-heptulosonate 7-phosphate synthase
3670	Cotton12_AF034132	Gorai.007G127000	AT4G02320	0.450986	pectinesterase family protein
19631	Cotton12_17119_01	Gorai.005G181400	AT1G60590	0.450671	at1g60590 f8a5_12
16743	CGI8_TC75101	Gorai.010G100000	AT1G68400	0.450595	protein
22451	Cotton12_07986_02	Gorai.010G056600	AT5G45290	0.450103	---NA---
15891	CGI8_DT557365	Gorai.009G146500	AT5G35550	0.449776	myb-like transcription factor 3
6511	AW587457	Gorai.008G055300	AT1G67070	0.448517	mannose-6-phosphate isomerase
14104	CGI8_TC62948	Gorai.004G093000	AT5G19890	0.447933	peroxidase
3214	Cotton12_17071_01	Gorai.009G399800	AT1G12910	0.446662	protein
8506	Cotton12_39704_01	Gorai.003G003100	AT4G35640	0.44466	serine o-acetyltransferase
17133	CGI8_TC67016	Gorai.013G269600	AT1G07150	0.443991	protein
4615	CGI8_TC74456	Gorai.002G126200	AT3G51030	0.44328	thioredoxin h
18943	Cotton12_35087_01	Gorai.009G100600	AT2G28790	0.443025	thaumatin-like cytokinin-binding protein
8401	Cotton12_02331_01	Gorai.009G396800	AT3G05675	0.440667	protein
1213	CGI8_TC70658	Gorai.007G284400	AT5G11880	0.440327	ornithine decarboxylase
1229	Cotton12_15777_01	Gorai.009G149800	AT1G31330	0.439451	photosystem i subunit iii precursor
4701	AI055089	#N/A	#N/A	0.43928	---NA---
17688	CGI8_CO496317	#N/A	#N/A	0.438429	mevalonate diphosphate decarboxylase
15050	Cotton12_17176_01	#N/A	#N/A	0.437545	---NA---
12999	BF270386	Gorai.010G092300	AT3G43190	0.436117	sucrose synthase
12045	Cotton12_CGI8_NP385887:a	#N/A	#N/A	0.435492	sucrose synthase
15581	Cotton12_19371_01	Gorai.008G289900	AT3G18000	0.4351	phosphoethanolamine n-methyltransferase
3884	CGI8_TC64088	Gorai.009G226500	AT3G04090	0.434763	small basic membrane integral protein
20269	CGI8_TC70143	#N/A	#N/A	0.434559	fip2 (fh protein interacting protein 2) voltage-gated potassium channel
17479	Cotton12_25153_01	Gorai.003G013800	AT4G36530	0.433906	alpha beta hydrolase fold
12940	Cotton12_CGI8_TC61781	Gorai.009G015500	AT2G10940	0.433206	at2g10940-like protein
12402	Cotton12_AY476737	Gorai.007G027700	AT4G12500	0.433099	pearli 1-like protein
19221	AI054920	#N/A	#N/A	0.432809	phosphoribosylformylglycinamidine synthase
20426	Cotton12_14314_01	#N/A	#N/A	0.431783	scarecrow protein
9462	Cotton12_22482_01	Gorai.003G035700	AT5G65670	0.430065	aux iaa protein
8123	Cotton12_15379_01	Gorai.011G205100	AT3G06430	0.430004	pentatricopeptiderepeat-containing protein
12593	Cotton12_35960_01	Gorai.001G094000	AT3G22142	0.429392	proline-rich cell wall protein
7553	Cotton12_CD486506	Gorai.008G170100	AT1G66150	0.428492	receptor protein kinase
10744	Cotton12_00576_01	Gorai.004G149900	AT2G46660	0.428273	cytochrome p450
10602	Cotton12_11017_01	Gorai.011G140700	AT2G43400	0.42733	electron transfer flavoprotein-ubiquinoneexpressed
11750	Cotton12_29380_01	Gorai.012G107700	AT3G55610	0.426705	pyrroline-5-carboxylate synthetase
9551	Cotton12_08339_02	Gorai.011G227200	AT2G32230	0.426037	pentatricopeptiderepeat-containing protein
10673	CGI8_TC60956	Gorai.009G200600	AT5G42800	0.42579	dihydroflavonol 4-reductase
10289	CGI8_TC80234	Gorai.002G059900	AT3G16060	0.425622	protein
14343	CGI8_TC78135	Gorai.009G219900	AT1G27840	0.424156	atcsa-1 nucleotide binding
11455	CGI8_TC67478	Gorai.001G204300	AT5G37510	0.423933	protein
1314	BF272328	Gorai.003G069700	AT3G27740	0.423384	carbamoyl phosphate synthetase small subunit
21087	CGI8_TC73128	#N/A	#N/A	0.421792	---NA---
8261	Cotton12_12223_01	Gorai.007G196800	AT3G51150	0.421594	kinesin motor family protein
18686	CGI8_TC78201	Gorai.010G119700	AT4G31780	0.420616	monogalactosyldiacylglycerol synthase
18047	CGI8_DR462547	Gorai.011G038500	AT1G29200	0.420396	growth regulator
2234	CGI8_TC62737	Gorai.007G274700	AT5G29000	0.419134	myb family transcription factor
12396	CGI8_TC63551	Gorai.005G071300	AT3G17390	0.41888	s-adenosylmethionine synthetase
1240	Cotton12_05432_01	Gorai.005G006500	AT3G08860	0.416908	beta-alanine-pyruvate aminotransferase
19072	CGI8_TC70144	Gorai.009G423500	AT5G02580	0.416332	uncharacterized plant-specific domain tigr01589 familyexpressed
20412	CGI8_TC73521	Gorai.010G213100	#N/A	0.41625	polyphenol oxidase
20868	AW561921	Gorai.012G121400	AT1G10360	0.415815	glutathione s-transferase
18580	Cotton12_17235_01	Gorai.009G301800	AT5G04885	0.415494	beta-d-glucan exohydrolase
16980	Cotton12_22495_01	Gorai.011G158000	AT2G26710	0.415181	cytochrome p450 monooxygenase
16879	Cotton12_16524_01	Gorai.011G240100	AT1G48850	0.414703	chorismate synthase
8940	CGI8_TC77419	Gorai.002G200500	AT2G16950	0.414149	protein
8604	BF268912	Gorai.005G179100	AT3G26590	0.413862	mate efflux family protein
10715	Cotton12_02321_01	Gorai.004G093200	AT5G06730	0.411783	peroxidase
21009	Cotton12_12882_01	#N/A	#N/A	0.411776	---NA---
441	CGI8_TC75191	Gorai.010G082900	AT3G13750	0.411144	beta-galactosidase
16997	Cotton12_26215_01	Gorai.006G012600	AT5G15410	0.410995	cyclic nucleotide-gated cation channel
19390	Cotton12_CGI8_TC66367:b	Gorai.013G228100	AT2G19600	0.409173	potassium proton antiporter-like protein
6712	AI725820	Gorai.004G007000	AT3G47080	0.409048	at1g07280 f22g5_32
21670	Cotton12_06019_01	#N/A	#N/A	0.408471	---NA---
4854	Cotton12_36104_01	Gorai.007G138400	AT3G22550	0.408263	senescence-associated protein sag102
18549	Cotton12_10730_01	#N/A	#N/A	0.407553	chalcone flavanone isomerase
12245	CGI8_DT050228	Gorai.009G178400	AT4G21960	0.405629	peroxidase prxr1
7176	CGI8_TC72463	Gorai.010G139600	AT3G56820	0.404419	af410339_1 at3g56820 t8m16_150
19986	CGI8_TC76139	Gorai.007G169100	AT1G04970	0.403327	lipid-binding serum glycoprotein family protein
6321	Cotton12_29607_01	#N/A	#N/A	0.403202	guanylyl cyclase
13992	Cotton12_11185_01	Gorai.005G052500	AT5G46050	0.402903	peptide transporter
4027	Cotton12_12437_01	Gorai.004G252900	AT5G17790	0.402885	_rbz domain protein
18442	Cotton12_36303_01	Gorai.005G096500	AT1G09750	0.402178	aspartyl protease
10233	CGI8_DT050799	Gorai.001G261200	AT3G01480	0.400679	peptidyl-prolyl cis-trans isomerase
11577	Cotton12_13031_01	#N/A	#N/A	0.400235	---NA---
19548	Cotton12_08845_01	Gorai.001G233800	AT3G24870	0.399742	dna binding
1192	BF277095	Gorai.009G235000	AT1G22410	0.399292	3-deoxy-d-arabino-heptulosonate 7-phosphate synthase
22248	BG444745	#N/A	#N/A	0.398771	---NA---
2121	Cotton12_27945_01	Gorai.006G260300	AT3G16770	0.398371	ap2 domain containing protein
22368	CGI8_TC75909	#N/A	#N/A	0.397151	---NA---
5149	CGI8_DT545351	Gorai.001G100100	AT4G12650	0.395645	protein
8080	CGI8_TC75822	Gorai.009G025000	AT4G13250	0.394172	chlorophyll b reductase
21369	Cotton12_17139_01	#N/A	#N/A	0.394164	---NA---
20338	Cotton12_09691_01	Gorai.001G174900	AT3G60670	0.394117	zinc-binding protein
10464	CGI8_TC75932	Gorai.012G142600	AT5G64250	0.393936	2-nitropropane dioxygenase npd
14994	CGI8_TC78593	Gorai.006G032700	AT3G27670	0.393402	rst1 binding
7221	Cotton12_12036_01	Gorai.005G232500	AT3G49940	0.393254	protein
8399	Cotton12_18663_01	#N/A	#N/A	0.392242	af380658_1 at1g53031
19238	Cotton12_20719_01	Gorai.013G013900	AT1G32450	0.39202	proton-dependent oligopeptide transportfamily protein
17080	Cotton12_13387_02	Gorai.003G155800	AT4G23500	0.391577	glycoside hydrolase family 28 protein polygalacturonasefamily protein
10780	Cotton12_28146_01	Gorai.005G123200	AT1G80930	0.388866	pre-mrna-splicing factor cwc-22
5185	Cotton12_40155_01	Gorai.002G207800	AT3G54630	0.388663	kinetochore protein
17990	Cotton12_24562_01	Gorai.005G002900	AT3G08560	0.388362	vacuolar atpases
18261	Cotton12_04578_01	Gorai.006G252200	AT5G44060	0.387208	eda6 mee37 (embryo sac development arrest 6)
15819	Cotton12_09040_01	Gorai.010G161400	AT4G18810	0.387126	nadh:ubiquinone oxidoreductase complex i intermediate-associated protein 30
7435	CGI8_DN800018	Gorai.001G011100	AT2G19590	0.386884	acc oxidase
15751	Cotton12_CGI8_TC59654	Gorai.005G089400	AT1G44446	0.386675	chlorophyll a oxygenase
4461	CGI8_DT455736	Gorai.011G063000	AT1G72790	0.386631	at1g72790 f28p22_2
5821	Cotton12_CGI8_TC75366	Gorai.009G090100	AT3G44890	0.386593	ribosomal protein l9
5763	Cotton12_14534_01	Gorai.012G002300	AT5G24300	0.385805	soluble starch synthase
5580	CGI8_TC75496	Gorai.008G086200	AT3G49740	0.385606	pentatricopeptiderepeat-containing protein
7056	CGI8_TC75665	Gorai.005G100100	AT5G48810	0.384832	cytochrome b5
10725	CGI8_DN802815	Gorai.002G024400	AT1G04190	0.384518	at1g04190
7840	Cotton12_CGI8_TC61148	Gorai.004G240400	AT1G09060	0.384233	transcription factor jumonjidomain-containing protein
7854	Cotton12_18504_01	Gorai.005G115800	AT1G22620	0.384219	protein
1126	Cotton12_02012_01	Gorai.006G072000	AT5G43430	0.384175	heat repeat familyexpressed
2690	AI054524	Gorai.009G005100	AT5G57480	0.384131	aaa-type atpase family protein
17559	CGI8_DN779603	Gorai.011G027500	AT4G03510	0.383932	ring zinc finger protein
18584	Cotton12_04635_01	Gorai.009G275900	AT5G67090	0.383627	subtilisin-like protease
12071	Cotton12_36110_01	Gorai.002G119600	AT1G20450	0.382392	---NA---
7607	Cotton12_CGI8_TC68815	Gorai.005G100700	AT5G10600	0.381154	cytochrome p450
11881	Cotton12_37812_01	Gorai.010G008900	AT5G42800	0.380795	dihydroflavonol 4-reductase
2165	Cotton12_40575_01	Gorai.003G163800	AT1G62990	0.379969	class ii knox homeobox transcription factor
9765	Cotton12_00007_02	Gorai.001G009400	AT5G19730	0.378525	protein
20778	Cotton12_CGI8_TC74339	#N/A	#N/A	0.375854	fiber protein fb18
9170	Cotton12_02217_01	Gorai.003G031100	AT5G67620	0.375215	---NA---
4775	Cotton12_34177_01	Gorai.005G129700	AT4G13730	0.374375	tbc domain-containing protein
20125	Cotton12_18975_01	Gorai.005G068900	AT5G49620	0.373786	myb transcription factor
16537	Cotton12_07012_01	Gorai.003G067300	AT5G64630	0.372429	chromatin assembly factorsubunit b
7832	AI055477	Gorai.006G008600	AT3G59030	0.372289	mate efflux family protein
6245	CGI8_CO492732	Gorai.004G060800	AT2G31100	0.371724	lipase-like protein
3322	Cotton12_22798_01	Gorai.002G022400	AT5G21090	0.370782	leucine-rich repeat protein
1734	BG445364	Gorai.013G234100	AT2G26670	0.370011	heme oxygenase 1
10418	Cotton12_15935_01	Gorai.008G015900	AT2G22360	0.369947	protein
11929		#N/A	#N/A	0.369108	---NA---
4233	Cotton12_14345_01	#N/A	#N/A	0.368472	zinc finger (c3hc4-type ring finger) family protein
1165	Cotton12_16240_01	#N/A	#N/A	0.368287	leucoanthocyanidin reductase
6972	Cotton12_05982_01	Gorai.009G106000	AT3G43790	0.366921	transporter-like protein
14128	Cotton12_36840_01	Gorai.002G108600	AT3G50120	0.366635	---NA---
18701	CGI8_TC61386	Gorai.012G145300	AT2G23970	0.365454	defense-related protein
6629	CGI8_TC77704	Gorai.006G139200	AT5G06940	0.36462	protein kinase
5955	Cotton12_08922_01	Gorai.003G118200	AT3G48800	0.364411	sterile alpha motifdomain-containing protein
10526	Cotton12_33188_01	Gorai.011G211300	AT5G05340	0.363619	peroxidase precursor
3581	Cotton12_21465_02	Gorai.002G252400	AT5G02710	0.362395	uncharacterised protein family containingexpressed
1529	Cotton12_39353_01	Gorai.013G187300	AT1G08630	0.362089	aromatic amino acid beta-eliminating lyase threonine aldolase
4208	CGI8_CO493827	Gorai.005G090500	AT1G60360	0.360703	thioredoxin-related protein
1289	CGI8_TC67357	Gorai.004G128700	AT1G32900	0.359759	granule-bound starch synthase
9338	CGI8_TC77604	Gorai.003G001400	AT3G51480	0.359661	glutamate receptor
8196	Cotton12_34399_01	Gorai.009G178100	AT3G21690	0.359517	mate efflux family protein
9003	Cotton12_18377_02	Gorai.009G304300	AT5G03730	0.359434	ctr1-like protein kinase
7397	Cotton12_28401_01	Gorai.008G180700	AT1G26820	0.359201	s-like rnase
4521	Cotton12_03721_01	Gorai.010G212400	AT4G16444	0.358935	---NA---
3567	Cotton12_01085_01	Gorai.009G001900	AT2G06925	0.358214	phospholipase a2
19846	Cotton12_CGI8_TC66201:b	Gorai.008G295000	AT5G14740	0.357389	carbonic anhydrase
9385	Cotton12_AF085070	Gorai.007G276000	AT1G08610	0.357235	pentatricopeptiderepeat-containing protein
19166	CGI8_TC67970	Gorai.012G154100	AT2G16500	0.356956	arginine decarboxylase
11040	Cotton12_16170_01	Gorai.005G164000	#N/A	0.356466	---NA---
15845	Cotton12_37989_01	Gorai.008G194200	AT1G69530	0.356406	alpha-expansin 3
17953	Cotton12_18080_01	Gorai.001G253800	AT3G54670	0.355136	structural maintenance of chromosomes 1 protein
22630	Cotton12_14366_01	Gorai.008G186500	AT1G75290	0.353971	leucoanthocyanidin reductase
344	Cotton12_28647_01	Gorai.008G186500	AT1G75290	0.353031	leucoanthocyanidin reductase
290	CGI8_TC65750	Gorai.005G035100	AT5G13930	0.350631	chalcone synthase
550	Cotton12_CGI8_TC62844	Gorai.001G134900	AT5G07990	0.349896	flavonoid 3-hydroxylase
13244	Cotton12_25281_01	Gorai.011G085100	AT1G80560	0.34945	3-isopropylmalate dehydrogenase
1103	Cotton12_35350_01	Gorai.012G120900	AT1G10360	0.349447	glutathione s-transferase
1836	Cotton12_09643_01	Gorai.004G063200	AT5G41920	0.349388	scarecrow1 protein
19645	Cotton12_23471_01	Gorai.004G080100	AT4G02800	0.349219	---NA---
19222	Cotton12_17469_01	Gorai.005G135900	AT3G62270	0.348335	anion exchange protein
5852	CGI8_TC63846	Gorai.006G228200	AT1G05960	0.34672	cyclin-like protein
12987	Cotton12_06087_01	Gorai.008G062900	AT3G51240	0.34608	flavanone 3-hydroxylase
20438	CGI8_CO131394	#N/A	#N/A	0.344604	---NA---
8405	Cotton12_34624_01	Gorai.007G020000	AT5G53570	0.344069	tbc domain-containing protein
22624	CGI8_TC69097	Gorai.009G178400	AT4G21960	0.34214	peroxidase prxr1
17195	Cotton12_35090_01	Gorai.004G105500	AT2G23910	0.339845	cinnamoyl-reductase-like protein
5506	CGI8_TC71541	Gorai.013G235300	AT5G35430	0.339699	at5g35440 mok9_2
85	CGI8_TC62359	Gorai.005G190000	#N/A	0.339342	at1g68530 t26j14_10
11831	Cotton12_16841_01	Gorai.013G001500	AT1G68560	0.338897	alpha-glucosidase ii
19621	CGI8_TC71704	Gorai.003G142800	AT2G28320	0.337589	protein
4528	Cotton12_06299_01	Gorai.011G061500	AT1G72510	0.337061	---NA---
15829	Cotton12_CGI8_TC75334	Gorai.002G006800	AT3G19000	0.336397	2og-feoxygenase family protein
2370	CGI8_TC69835	Gorai.010G096900	AT1G76880	0.335761	gt-2 factor
11055	Cotton12_00384_02	Gorai.002G248000	AT2G37040	0.3346	phenylalanine ammonia lyase
7067	Cotton12_24365_01	Gorai.003G017600	AT2G23790	0.334118	---NA---
2415	Cotton12_19089_01	Gorai.012G080500	AT1G50420	0.334075	scarecrow 3 protein
92	CGI8_TC67270	#N/A	#N/A	0.332504	leucoanthocyanidin reductase
5866	Cotton12_10164_01	Gorai.010G031800	AT5G65640	0.332403	bhlh transcription factor
14674	CGI8_DN801813	Gorai.001G211000	AT1G06660	0.331512	dentin sialophosphoprotein precursor-like
9093	Cotton12_27849_01	Gorai.001G019900	AT5G21920	0.331433	protein
12399	CGI8_TC60955	#N/A	#N/A	0.329685	---NA---
3253	Cotton12_36547_01	Gorai.008G064800	AT5G66330	0.329207	leucine-rich repeat disease resistance protein
1783	CGI8_DT558028	Gorai.004G172100	AT5G12840	0.328435	hap2a (embryo defective 2220) transcription factor
649	CGI8_TC68453	Gorai.013G187300	AT1G08630	0.328161	aromatic amino acid beta-eliminating lyase threonine aldolase
5760	Cotton12_03623_01	Gorai.005G160800	AT1G70830	0.327284	major latex-like protein
6323	Cotton12_36956_01	Gorai.001G133000	AT2G26930	0.324947	4-diphosphocytidyl-2-c-methyl-d-erythritol kinase
18412	Cotton12_07638_01	Gorai.010G227700	AT1G15550	0.322271	gibberellin 3 beta-hydroxylase
8448	CGI8_TC65968	#N/A	#N/A	0.321731	atropgef12 mee64 ropgef12 (maternal effect embryo arrest 64) rho guanyl-nucleotide exchange factor
5555	Cotton12_19112_01	Gorai.004G124900	AT3G49400	0.32085	transducin family protein wd-40 repeat family protein
5541	Cotton12_06049_01	Gorai.008G047200	AT1G30410	0.320285	atmrp1 (arabidopsis thaliana multidrug resistance-associated protein 1) xenobiotic-transporting atpase
11727	CGI8_TC62312	Gorai.008G201100	AT5G38790	0.319558	---NA---
5267	CGI8_TC76577	Gorai.011G145500	AT2G43210	0.319449	ubx domain-containing protein
16481	CGI8_DN803785	Gorai.002G252200	AT3G53490	0.318161	---NA---
8495	Cotton12_08493_01	Gorai.012G146100	AT1G49340	0.317304	atpi4k alpha (arabidopsis thaliana phosphatidylinositol 4-kinase alpha) inositol or phosphatidylinositol kinase
18700	Cotton12_26804_01	Gorai.013G211000	AT3G05910	0.317213	pectin acetylesterase
1220	AI055122	Gorai.001G261100	AT3G48000	0.315853	aldehyde dehydrogenase
9863	Cotton12_29880_01	Gorai.010G017600	AT2G26560	0.315087	latex allergen from hevea brasiliensis
13746	Cotton12_29816_01	Gorai.008G295000	AT5G14740	0.314169	carbonic anhydrase
12403	Cotton12_03560_01	Gorai.009G248900	AT1G77300	0.313915	efs (early flowering in short days)
3958	Cotton12_11109_01	Gorai.008G237700	AT1G62500	0.313403	at2g10940-like protein
17199	CGI8_TC68153	Gorai.007G267900	AT3G04070	0.313272	nac domain transcription factor
9571	CGI8_DT053758	Gorai.003G042000	AT5G07010	0.310292	flavonol sulfotransferase
19574	Cotton12_40094_01	Gorai.002G164700	AT1G70300	0.309656	high affinity potassium transporter
8680	CGI8_DT527600	Gorai.011G003300	AT1G71070	0.309536	secondary cell wall-related glycosyltransferase family 14
12842	CGI8_BQ401567	Gorai.001G020600	AT5G35550	0.308034	myb-like dna-binding domain containingexpressed
16574	Cotton12_13996_01	Gorai.007G201400	AT5G66420	0.307878	tm-1^gcr26 protein
2166	CGI8_TC75514	Gorai.006G214400	AT4G17570	0.307591	gata zinc finger containing protein
22370	CGI8_DT560179	Gorai.005G248300	AT1G75560	0.307369	---NA---
12830	Cotton12_18339_01	Gorai.004G044000	AT1G22640	0.304952	myb transcription factor
17633	Cotton12_10015_01	Gorai.011G188800	AT3G21420	0.302794	srg1-like protein
20252	Cotton12_09948_01	Gorai.007G002600	AT2G01940	0.300894	zinc finger protein
1975	Cotton12_09509_01	Gorai.013G222000	AT3G43230	0.29908	las17 binding
10500	CGI8_DT554795	Gorai.007G293200	AT1G54730	0.297746	sugar transporter
9988	Cotton12_02239_01	Gorai.007G015200	AT5G53420	0.297269	protein
960	CGI8_TC76761	Gorai.001G020600	AT5G35550	0.296524	transcription factor myb251
1209	CGI8_TC67327	Gorai.013G271700	AT2G30490	0.296398	trans-cinnamate 4-hydroxylase
20201	Cotton12_17975_01	Gorai.007G160200	AT5G48440	0.295773	protein
3481	Cotton12_21189_02	Gorai.013G105100	AT1G77130	0.294525	secondary cell wall-related glycosyltransferase family 8
951	CGI8_TC64324	Gorai.002G248000	AT2G37040	0.293804	phenylalanine ammonia lyase
3228	Cotton12_04706_01	Gorai.010G017300	AT1G47490	0.293161	dna binding protein
22648	CGI8_TC63839	Gorai.012G014600	AT5G05270	0.290875	chalcone-flavanone isomerase familyexpressed
12908	Cotton12_10790_01	Gorai.003G108200	AT5G50260	0.28949	cysteine proteinase
804	CGI8_TC77073	Gorai.003G114500	AT5G62360	0.287327	pectin methlyesterase inhibitor protein 1
331	Cotton12_06225_01	Gorai.005G035100	AT5G13930	0.285617	chalcone synthase
12745	Cotton12_34165_01	Gorai.001G094000	AT3G22142	0.284046	cell wall protein like
2174	Cotton12_13222_01	Gorai.008G126700	AT3G13540	0.282695	myb transcription factor
8972	Cotton12_04256_01	Gorai.004G193700	AT5G47180	0.282593	vesicle-associated membrane family protein vamp family protein
4495	CGI8_DT546514	Gorai.002G193600	AT2G16600	0.280026	cyclophilin
5255	Cotton12_20098_01	Gorai.001G082300	AT5G14700	0.279667	cinnamoyl-reductase-like protein
4025	CGI8_TC74079	Gorai.012G115200	AT1G58330	0.278187	transcription factor-related
14355	Cotton12_10996_01	Gorai.009G181200	AT1G62330	0.278116	growth regulator
14065	CGI8_DN779603	Gorai.001G233600	AT4G13630	0.277774	ac004809_6the ifa-binding protein from arabidopsis thaliana gb
19464	CGI8_TC77364	Gorai.010G164800	AT4G18210	0.277753	protein
18343	CGI8_TC72837	Gorai.005G032800	AT3G14640	0.276399	---NA---
18122	CGI8_TC71978	Gorai.007G278800	AT3G04610	0.275734	nucleic acid binding protein
15045	CGI8_DT550986	Gorai.002G038300	AT1G66340	0.273604	ethylene receptor
3827	Cotton12_35090_01	Gorai.013G220200	AT3G13790	0.27213	fructan 1-exohydrolase
12158	AI055122	#N/A	#N/A	0.271544	myb transcription factor
369	Cotton12_CGI8_TC60889	Gorai.004G044000	AT1G22640	0.2684	myb transcription factor
18620	CGI8_TC74532	Gorai.013G044500	AT4G34000	0.267334	dj-1 family protein
16600	CGI8_TC64916	Gorai.006G005500	AT5G51810	0.267165	gibberellin 20-oxidase
8047	Cotton12_02968_02	Gorai.009G064500	AT4G32140	0.265681	protein
10984	Cotton12_26804_01	Gorai.005G080100	AT1G21310	0.264811	---NA---
17375	CGI8_TC69097	Gorai.009G116700	AT1G07090	0.264314	---NA---
3436	Cotton12_12482_01	Gorai.007G107800	AT5G08610	0.263936	rna helicase
3642	Cotton12_23593_01	Gorai.002G154600	AT3G11950	0.263123	homogentisate farnesyltransferase homogentisate geranylgeranyltransferase homogentisate solanesyltransferase prenyltransferase
9556	Cotton12_31461_01	Gorai.004G084800	AT4G03100	0.263043	rac gtpase activating protein
11263	Cotton12_13493_01	#N/A	#N/A	0.261563	sterile alpha motifdomain-containing protein
13020	BM358534	Gorai.004G044000	AT1G22640	0.261082	myb transcription factor
5724	Cotton12_13387_02	Gorai.003G035600	AT4G37890	0.261031	copia-like retroelement pol polyprotein
9413	Cotton12_06299_01	Gorai.009G223000	AT1G10070	0.259594	branched-chain-amino-acid aminotransferasechloroplastexpressed
1127	Cotton12_00008_08	Gorai.009G072100	AT3G20820	0.259469	leucine rich repeat protein
17719	CGI8_TC70380	Gorai.012G154100	AT2G16500	0.259068	arginine decarboxylase
8492	Cotton12_18599_01	#N/A	#N/A	0.259053	bri1-kd interacting protein 118
10020	Cotton12_18716_01	Gorai.013G036900	AT2G16250	0.259	protein
15884	CGI8_TC61386	#N/A	#N/A	0.257271	tubby protein
5812	Cotton12_31024_01	#N/A	#N/A	0.254045	hxk3_orysjhexokinase-3 (hexokinase-8)
22528	CGI8_DT568548	Gorai.004G127800	AT1G10390	0.252717	---NA---
12850		#N/A	#N/A	0.252096
13793	CGI8_CO110148	Gorai.007G055500	AT3G19420	0.250077	---NA---
13010		#N/A	#N/A	0.249118
5776	Cotton12_23104_01	Gorai.013G101400	AT1G05170	0.247471	galactosyltransferase family protein
1300	Cotton12_00989_02	Gorai.001G174600	AT2G45290	0.24738	transketolase 1
1313	Cotton12_10996_01	Gorai.006G181200	AT2G38110	0.246389	atgpat6 gpat6 (glycerol-3-phosphate acyltransferase 6) 1-acylglycerol-3-phosphate o-acyltransferase acyltransferase
735	Cotton12_CGI8_TC68475	Gorai.011G069500	AT1G14520	0.242068	myo-inositol oxygenase
14139	CGI8_DN802815	#N/A	#N/A	0.23947	---NA---
3674	Cotton12_14628_01	Gorai.011G119900	AT2G13680	0.237567	---NA---
1697	Cotton12_03483_01	Gorai.011G069500	AT1G14520	0.236525	myo-inositol oxygenase
13742	CGI8_CO102483	Gorai.007G139400	AT3G51895	0.233592	sulfate transporter
11518	Cotton12_22495_01	Gorai.009G223000	AT1G10070	0.232213	branched-chain amino acid aminotransferase
14611	CGI8_DR461107	Gorai.008G158000	AT1G25340	0.231185	myb transcription factor
7463	Cotton12_00121_04	Gorai.004G184100	AT2G23910	0.228004	cinnamoyl-reductase-like protein
15348	CGI8_DT568191	Gorai.009G027800	AT4G29140	0.223064	mate efflux
2159	Cotton12_30746_01	Gorai.004G079000	AT5G36740	0.222294	phd finger family protein
8928	Cotton12_26302_01	#N/A	#N/A	0.220783	protein kinase family protein
13404	CGI8_BQ410167	Gorai.010G062400	AT3G24150	0.220152	---NA---
22290	CGI8_DT544782	Gorai.006G143900	AT3G12020	0.21859	kinesin motor
8817	Cotton12_24150_01	#N/A	#N/A	0.21713	mdr-like abc transporter
17536	CGI8_TC69720	Gorai.009G078900	AT1G07910	0.215547	translation elongation factor ef-1 alpha
20166	CGI8_TC79421	Gorai.N003300	#N/A	0.21501	---NA---
9049	Cotton12_18322_01	Gorai.002G039700	AT1G17100	0.214964	soul-like protein
6535	Cotton12_14170_01	Gorai.006G266200	AT3G62270	0.212002	anion exchange family protein
18090	CGI8_TC71949	Gorai.004G267700	AT1G22870	0.211117	---NA---
3153	Cotton12_02217_01	Gorai.008G199600	AT5G60980	0.206918	nuclear transport factor 2family protein rna recognition motif-containing protein
18319	CGI8_TC72748	#N/A	#N/A	0.206857	disease resistance protein
3532	Cotton12_34624_01	Gorai.007G037500	AT3G47550	0.205337	zinc finger (c3hc4-type ring finger) family protein
11852	Cotton12_30142_01	#N/A	#N/A	0.205195	---NA---
8871	Cotton12_39570_01	Gorai.011G065300	AT3G13750	0.204049	beta-galactosidase
5864	Cotton12_35708_01	Gorai.003G042300	AT1G74100	0.202014	steroid sulfotransferase-like protein
6487	Cotton12_17469_01	Gorai.008G287700	AT3G18280	0.200887	lipid transfer protein
12833	Cotton12_CGI8_TC73207	Gorai.004G142700	AT4G02280	0.200303	sucrose synthase
6631	Cotton12_05949_01	Gorai.006G087500	AT4G32480	0.199785	at4g32480 f8b4_180
1446	Cotton12_00636_02	Gorai.003G114500	AT5G62360	0.199092	pectin methlyesterase inhibitor protein 1
5368	Cotton12_23325_01	Gorai.003G106400	AT1G18550	0.198689	kinesin motor
19581	CGI8_TC77704	Gorai.008G244600	AT1G12780	0.196924	uridine diphosphate glucose epimerase
20381	CGI8_TC80234	Gorai.007G022500	AT4G11680	0.189113	zinc finger (c3hc4-type ring finger) family protein
272	Cotton12_CGI8_TC75334	Gorai.002G257300	AT5G02230	0.186693	haloacid dehalogenase-like hydrolase family protein
13576	CGI8_CO077280	Gorai.004G145000	AT1G02380	0.186523	---NA---
18120	CGI8_TC72026	Gorai.010G135500	AT1G78980	0.184175	leucine-rich repeat transmembrane protein kinase
10436	Cotton12_21362_01	#N/A	#N/A	0.180687	patched family protein
21932	CGI8_DT461884	#N/A	#N/A	0.179346	---NA---
3543	Cotton12_10790_01	Gorai.011G141300	#N/A	0.17011	ji23_horvu23 kda jasmonate-induced protein
17242	CGI8_TC68610	Gorai.006G266100	AT1G48100	0.169241	glycoside hydrolase family 28 protein polygalacturonasefamily protein
16273	CGI8_TC63297	#N/A	#N/A	0.16722	at1g68340 t22e19_3
14989	CGI8_DT546514	#N/A	#N/A	0.165932	4-coumarate:coenzyme a ligase
19771	CGI8_TC78256	Gorai.001G156600	AT2G46370	0.162333	gh3-like protein
5124	Cotton12_22041_01	Gorai.011G108500	AT5G65840	0.161039	---NA---
546	Cotton12_CGI8_TC65889	Gorai.006G033000	AT3G01570	0.160787	kda oleosin
8989	Cotton12_08179_01	Gorai.008G195500	AT5G61340	0.15629	---NA---
14016	CGI8_CO492732	Gorai.013G115800	AT1G08860	0.154741	copine-like protein
7462	Cotton12_24727_01	Gorai.011G086700	AT3G27020	0.154344	ysl4 (yellow stripe like 4) oligopeptide transporter
823	Cotton12_04011_01	Gorai.009G182300	AT1G05010	0.153285	1-aminocyclopropane-1-carboxylate oxidase
4256	Cotton12_17447_01	Gorai.011G072200	AT1G52140	0.150555	ests gb
13202	CGI8_AI728021	Gorai.009G196800	AT1G05150	0.149974	tpr repeat-containing protein
6401	Cotton12_17176_01	Gorai.009G053200	AT5G51350	0.149627	leucine-rich repeat transmembrane protein
20163	CGI8_TC79399	Gorai.011G026500	AT4G04930	0.149406	sphingolipid delta 4 desaturase
22119	CGI8_DT465169	#N/A	#N/A	0.148182	---NA---
7575	Cotton12_10882_01	Gorai.012G028900	AT4G18530	0.148169	lysine ketoglutarate reductase trans-splicing related 1
22246	CGI8_DT527505	#N/A	#N/A	0.147592	---NA---
22355	CGI8_DT552263	#N/A	#N/A	0.146615	---NA---
18313	CGI8_TC72798	Gorai.008G196200	AT5G07800	0.145952	dimethylaniline monooxygenase
14396	CGI8_DR456554	Gorai.001G118200	AT2G27900	0.13896	---NA---
17999	CGI8_TC71541	Gorai.003G177800	AT3G01680	0.137632	---NA---
16113	CGI8_TC62485	Gorai.009G082900	AT3G44200	0.136411	protein kinase
1919	Cotton12_20719_01	Gorai.011G292100	AT2G40200	0.133124	basic helix-loop-helixfamily protein
7830	Cotton12_25142_01	Gorai.011G021600	AT1G11190	0.132068	bifunctional nuclease bfn1
8205	Cotton12_09953_01	Gorai.011G288200	AT3G26300	0.130608	cytochrome p450
17634	CGI8_TC70144	Gorai.010G215800	AT2G02990	0.12894	s-like rnase
8926	Cotton12_15253_01	Gorai.003G121100	AT5G50400	0.124684	purple acid phosphatase
12864	Cotton12_CGI8_TC77942	Gorai.002G103300	AT5G56040	0.121155	receptor protein kinase
8933	Cotton12_04018_01	Gorai.012G090800	AT2G40435	0.119419	transcription regulator
7847	Cotton12_26035_01	Gorai.006G241600	AT3G22790	0.118265	centromere protein homolog
13349	CGI8_BG445968	#N/A	#N/A	0.117471	---NA---
1476	Cotton12_00088_01	Gorai.011G279400	AT3G55800	0.117202	chloroplast sedoheptulose--bisphosphatase
6339	Cotton12_16170_01	Gorai.001G154000	AT2G46520	0.112097	cellular apoptosis susceptibility protein
6948	Cotton12_16841_01	Gorai.003G177800	AT3G01680	0.111303	---NA---
5359	Cotton12_18504_01	Gorai.011G254400	AT1G17860	0.110726	trypsin inhibitor
9486	Cotton12_08493_01	Gorai.004G162900	AT2G45270	0.1106	o-sialoglycoprotein endopeptidase
2547	Cotton12_39249_01	Gorai.001G144900	AT4G16280	0.109883	fca gamma
21110	CGI8_DT046424	#N/A	#N/A	0.100106	---NA---
5686	Cotton12_27077_01	Gorai.003G150300	AT5G58440	0.100097	phoxdomain-containing protein
20068	CGI8_TC79128	Gorai.011G024500	AT4G03390	0.099479	lrr receptor protein kinase
2782	Cotton12_02544_01	Gorai.013G087200	AT1G14170	0.098168	kh domain-containing protein
8296	Cotton12_36547_01	Gorai.012G152100	AT1G49320	0.091688	burp domain-containing protein
2176	Cotton12_35576_01	#N/A	#N/A	0.090175	swap (suppressor-of-white-apricot) surp domain-containing protein
14974	CGI8_DT545351	#N/A	#N/A	0.089596	---NA---
17671	CGI8_TC70189	Gorai.013G177800	AT3G12900	0.08619	2og-feoxygenase family protein
12298	AI055620	Gorai.007G112100	AT1G01140	0.080013	protein
8211	Cotton12_40094_01	Gorai.007G274800	AT3G04460	0.076124	peroxisomal biogenesis factor 12
11303	Cotton12_24365_01	#N/A	#N/A	0.065702	---NA---
16408	CGI8_TC63992	Gorai.002G228800	AT2G42250	0.060943	cytochrome p450
11861	Cotton12_36977_01	#N/A	#N/A	0.060911	---NA---
16809	CGI8_TC65968	Gorai.003G180100	AT4G18020	0.058632	aprr2 (pseudo-response regulator 2) transcription factor
1917	Cotton12_21049_01	Gorai.009G082800	AT2G27230	0.058483	helix-loop-helix dna-binding
880	Cotton12_CGI8_TC75366	Gorai.004G255200	AT5G17520	0.057915	protein
19380	CGI8_TC77090	Gorai.004G228500	AT5G60580	0.057898	zinc finger (c3hc4-type ring finger) family protein
9534	Cotton12_18315_01	Gorai.002G197700	AT2G16750	0.054157	protein kinase family protein
3212	Cotton12_15223_01	Gorai.011G048200	AT5G37020	0.051642	auxin response factor
20816	CGI8_TC71753	Gorai.009G294600	#N/A	0.049388	---NA---
16292	CGI8_TC63307	Gorai.009G013300	AT2G47910	0.032259	crr6 (chlororespiratory reduction 6)
20683	CGI8_TC68959	Gorai.008G171700	AT2G02180	0.030454	---NA---
